# Supplementary material for: Correlation between weight-adjusted waist index and coronary heart disease: NHANES 1999–2020
Source: Front Cardiovasc Med. 2025 Jan 10;11:1445802. doi: 10.3389/fcvm.2024.1445802 (PMC11758883; doi:10.3389/fcvm.2024.1445802)
Supplement: Supplementary file 1 [file Supplementaryfile1.csv]

	SEQN	alq.group	diebetes	WC	WT	PIR	LDL	HDL	age	acid	Triglycerides	Glucose	Albumin	Cholesterol	bps	bpd	CAD	active	cad	WWI	smoke	education	BMI	bmi	race	gender	age.group	SDMVPSU	SDMVSTRA	WTMEC	Nitrogen	hbac	hf	stroke	WWI4
1	5	10+drinks/month	0	99.9	92.5	5	168	42	49	6.8	341	99.9	4.5	277	122	83	Non-Coronary Heart Disease	1	0	10.3871073933025	former	College graduate or above	overweight	29.1	Non-Hispanic white	male	<60 years	2	8	8656.18218014118	16	5.5	0	0	Q2
2	7	non-drinks/month	0	90.7	78	3.59	127	105	59	4.3	57	85.6	4.5	244	123	81	Non-Coronary Heart Disease	0	0	10.2697526996915	former	9–11th grade (12th grade with no diploma)	overweight	29.39	Non-Hispanic Black	female	<60 years	2	4	2521.66030343529	10	5.8	0	0	Q1
3	10	1-5drinks/month	0	108	111.8	1.49	80	51	43	6	42	89.8	4.2	135	142	95	Non-Coronary Heart Disease	0	0	10.2141646360767	current	High school graduate/ GED	obese	30.94	Non-Hispanic Black	male	<60 years	1	7	2113.19537750588	13	5.5	0	0	Q1
4	12	1-5drinks/month	0	112.8	99.2	4.93	89	38	37	5.7	140	82.9	4.7	151	174	99	Non-Coronary Heart Disease	0	0	11.3253925375252	never	Some college or AA	obese	30.62	Non-Hispanic white	male	<60 years	2	6	8597.10965778824	20	5.2	0	0	Q3
5	14	1-5drinks/month	0	100.3	75.5	2.67	121	40	81	6.2	67	108.1	4.5	171	134	58	Non-Coronary Heart Disease	1	0	11.5432328732276	current	9–11th grade (12th grade with no diploma)	overweight	27.33	Non-Hispanic white	male	>=60 years	1	12	1871.05807265882	14	5.8	0	0	Q4
6	15	10+drinks/month	0	86.7	81.6	4.52	131	58	38	3.8	67	98.8	4.4	190	109	69	Non-Coronary Heart Disease	1	0	9.59785132204078	current	College graduate or above	overweight	26.68	Non-Hispanic white	female	<60 years	2	11	9688.41691651765	12	4.6	0	0	Q1
7	16	non-drinks/month	0	74.4	41.5	0.38	105	55	85	4.4	42	89	4.1	163	139	60	Non-Coronary Heart Disease	1	0	11.5491198225102	never	Less than 9th grade	normal	19.96	Non-Hispanic Black	female	>=60 years	1	11	1658.11629214118	28	4.6	0	0	Q4
8	25	10+drinks/month	0	114.5	104.5	1.77	64	55	42	5.2	184	102.6	4.3	153	118	86	Non-Coronary Heart Disease	0	0	11.2007561262195	former	Some college or AA	obese	37.6	Non-Hispanic white	female	<60 years	1	5	11990.7876252235	14	5.1	0	0	Q3
9	29	1-5drinks/month	1	130.6	113	1.07	133	49	62	7.8	170	142.1	4.6	211	124	71	Non-Coronary Heart Disease	0	0	12.2858145410898	former	High school graduate/ GED	obese	36.94	Non-Hispanic white	male	>=60 years	2	12	4619.14792696471	33	5.5	0	1	Q4
10	33	10+drinks/month	0	116.1	110.5	1.78	113	47	46	7.7	94	116	4.2	184	107	71	Non-Coronary Heart Disease	0	0	11.0446276942674	former	High school graduate/ GED	obese	36.16	Mexican American	male	<60 years	1	13	852.839060329412	15	6.2	0	0	Q3
11	34	1-5drinks/month	0	85.6	67.4	0.92	135	41	38	4.8	97	96.1	4.4	185	115	77	Non-Coronary Heart Disease	0	0	10.4266264946697	current	High school graduate/ GED	overweight	25.62	Non-Hispanic Black	female	<60 years	1	7	2343.23055604706	10	4.8	0	0	Q2
12	40	non-drinks/month	1	99.3	67.2	0.34	150	54	68	5.8	232	183	4.4	242	167	76	Non-Coronary Heart Disease	0	0	12.1133596554737	never	Less than 9th grade	obese	30.23	Mexican American	female	>=60 years	1	13	238.849919811765	19	8	0	0	Q4
13	45	non-drinks/month	0	87.7	75.8	0.75	135	55	33	4.4	84	107.6	4.8	213	120	76	Non-Coronary Heart Disease	1	0	10.0731427968013	never	High school graduate/ GED	overweight	27.47	Mexican American	female	<60 years	1	4	2142.17906541176	10	4.7	0	0	Q1
14	46	non-drinks/month	0	88.6	57.6	1.2	127	36	85	5.6	120	102.7	4.4	182	128	65	Coronary Heart Disease	0	1	11.6740750287883	former	9–11th grade (12th grade with no diploma)	normal	23.79	Non-Hispanic Black	female	>=60 years	2	5	1303.82557609412	76	5.4	0	1	Q4
15	55	1-5drinks/month	1	91	72.1	3.33	177	66	61	4.5	202	141.9	4.6	285	113	67	Non-Coronary Heart Disease	0	0	10.7170130601786	current	College graduate or above	normal	23.2	Other Hispanic	female	>=60 years	2	9	858.725260988235	11	6.7	0	0	Q2
16	56	10+drinks/month	0	92.5	81.7	2.84	119	52	21	5.9	89	98	5.4	189	122	62	Non-Coronary Heart Disease	1	0	10.2336534130633	former	9–11th grade (12th grade with no diploma)	normal	24.64	Non-Hispanic white	male	<60 years	1	12	7929.33274710588	17	5.5	0	0	Q1
17	57	1-5drinks/month	0	110.4	88.6	5	177	46	39	8.2	97	105.9	4.3	238	118	80	Non-Coronary Heart Disease	0	0	11.7287630472489	never	College graduate or above	overweight	29.74	Non-Hispanic white	male	<60 years	2	5	8820.69479924706	24	4.9	0	0	Q4
18	64	1-5drinks/month	0	73.9	54.2	5	123	41	63	4.5	135	78.4	3.8	190	156	82	Non-Coronary Heart Disease	0	0	10.0379446154739	current	Some college or AA	normal	20.48	Non-Hispanic Black	female	>=60 years	1	9	1656.59910870588	13	4.8	0	0	Q1
19	66	non-drinks/month	0	95.1	81.8	4.13	124	47	37	6.9	190	97	4.8	213	130	71	Non-Coronary Heart Disease	1	0	10.5148689691148	never	Some college or AA	obese	30.38	Mexican American	male	<60 years	1	3	2828.71397214118	10	4.8	0	0	Q2
20	69	5-10drinks/month	0	114.6	115.2	2.57	147	57	27	4.2	74	86.9	4.1	215	126	74	Non-Coronary Heart Disease	1	0	10.6772245925615	never	College graduate or above	obese	40.24	Non-Hispanic Black	male	<60 years	1	7	2743.78178785882	11	5.5	0	0	Q2
21	77	10+drinks/month	0	93	80.7	2.99	164	49	25	5.9	191	93.3	4.6	242	114	65	Non-Coronary Heart Disease	0	0	10.3525224554014	current	Some college or AA	overweight	25.85	Non-Hispanic white	male	<60 years	2	8	7041.32797025882	15	5.1	0	0	Q2
22	81	1-5drinks/month	0	102.2	90.1	3.59	244	34	30	9.1	284	109	4.6	340	104	66	Non-Coronary Heart Disease	1	0	10.7668459751708	never	College graduate or above	overweight	28.69	Non-Hispanic white	male	<60 years	2	12	8450.14406908235	23	5.7	0	0	Q2
23	83	non-drinks/month	1	111.4	90.5	2.4	151	55	60	4.5	149	212	4.5	237	118	72	Non-Coronary Heart Disease	1	0	11.7101080197517	former	9–11th grade (12th grade with no diploma)	obese	32.14	Non-Hispanic Black	female	>=60 years	1	7	1115.63904094118	21	8.6	0	0	Q4
24	93	non-drinks/month	0	83.5	58.2	5	117	60	63	4.2	140	95	4.7	195	118	80	Non-Coronary Heart Disease	0	0	10.945232293818	never	Some college or AA	normal	22.85	Other/multiracial	female	>=60 years	1	12	5065.88096527059	13	4.8	0	0	Q3
25	101	1-5drinks/month	0	91.8	70	2.17	75	49	52	6.1	64	93	4.6	144	102	76	Non-Coronary Heart Disease	0	0	10.9721986336897	never	College graduate or above	normal	23.55	Mexican American	male	<60 years	1	12	1262.04515990588	16	4.7	0	0	Q3
26	102	1-5drinks/month	0	80.9	63.4	4.43	83	45	41	3.7	72	82.3	4.7	139	102	70	Non-Coronary Heart Disease	0	0	10.1602382669098	never	Less than 9th grade	overweight	26.32	Other/multiracial	female	<60 years	1	6	12146.3345746824	13	5.6	0	0	Q1
27	106	1-5drinks/month	0	92.5	71.84	0.31	100	44	39	6.4	161	89	4.7	183	100	70	Non-Coronary Heart Disease	0	0	10.9133622454821	never	9–11th grade (12th grade with no diploma)	overweight	29.07	Mexican American	male	<60 years	2	3	1808.24296414118	19	5.6	0	0	Q3
28	107	1-5drinks/month	0	83.8	64.7	1.21	65	52	30	3.9	43	84.7	4.4	128	106	54	Non-Coronary Heart Disease	0	0	10.4181805185381	never	High school graduate/ GED	overweight	26.97	Mexican American	female	<60 years	2	4	1771.36916423529	11	4.6	0	0	Q2
29	108	non-drinks/month	0	117	120.6	4.55	88	28	22	8.1	264	102.8	4.9	169	125	73	Non-Coronary Heart Disease	1	0	10.653988111809	never	Some college or AA	obese	38.41	Non-Hispanic white	male	<60 years	2	5	7110.10749741176	15	5.1	0	1	Q2
30	113	1-5drinks/month	0	83.5	77.7	4.44	80	51	27	5.1	57	94.7	4.7	139	122	80	Non-Coronary Heart Disease	1	0	9.47274760737069	never	Some college or AA	normal	23.53	Non-Hispanic white	male	<60 years	1	10	7664.41434183529	11	5	0	0	Q1
31	115	1-5drinks/month	0	76	56.6	5	79	51	59	4.3	142	78	4.3	162	119	74	Non-Coronary Heart Disease	0	0	10.1019537696757	never	Some college or AA	normal	20.89	Non-Hispanic white	female	<60 years	1	11	9326.80369656471	8	5.1	0	0	Q1
32	117	5-10drinks/month	0	105	100	0.67	192	43	34	6.5	179	136	4.7	266	142	96	Non-Coronary Heart Disease	0	0	10.5	former	9–11th grade (12th grade with no diploma)	obese	34.2	Non-Hispanic white	male	<60 years	2	1	5232.44877628235	18	6.1	0	0	Q2
33	118	1-5drinks/month	0	119.7	95	2.71	187	38	85	5.7	157	102.9	4.6	253	172	78	Non-Coronary Heart Disease	0	0	12.2809608744593	former	Some college or AA	obese	30.67	Non-Hispanic white	male	>=60 years	1	5	2298.33538767059	16	5.4	0	0	Q4
34	120	1-5drinks/month	0	88.7	77.6	4.19	157	35	30	3.5	301	90.4	4.4	251	112	73	Non-Coronary Heart Disease	1	0	10.0691488087106	former	Some college or AA	overweight	25.6	Non-Hispanic white	female	<60 years	2	8	8222.68575849412	8	5.3	0	0	Q1
35	121	1-5drinks/month	0	92.9	81.6	0.92	97	39	38	9.8	164	96.2	4.6	165	113	80	Non-Coronary Heart Disease	0	0	10.2842028583344	never	Less than 9th grade	overweight	28.4	Mexican American	male	<60 years	1	7	1402.71728188235	15	5.3	0	0	Q1
36	122	1-5drinks/month	0	120.1	102.9	2.59	138	31	64	5.1	186	112.7	4.9	202	134	52	Non-Coronary Heart Disease	0	0	11.839553382431	former	9–11th grade (12th grade with no diploma)	obese	33.56	Non-Hispanic white	male	>=60 years	1	12	5373.62877007059	21	5.2	0	0	Q4
37	123	10+drinks/month	0	135	118.1	1.9	134	37	76	6.8	164	103.2	4.2	212	122	78	Non-Coronary Heart Disease	0	0	12.422494687425	current	Less than 9th grade	obese	36.57	Non-Hispanic white	male	>=60 years	1	5	4292.81763049412	21	6	0	0	Q4
38	129	5-10drinks/month	0	118.3	103.7	5	118	55	63	5.2	61	104.8	4.2	175	169	0	Non-Coronary Heart Disease	0	0	11.6170368356516	former	Some college or AA	obese	38.32	Non-Hispanic white	female	>=60 years	2	8	4921.24884536471	10	5.5	0	0	Q4
39	130	non-drinks/month	1	94.9	76.6	2.58	111	34	59	4	149	117.8	4.3	167	111	68	Coronary Heart Disease	1	1	10.8430591677295	former	9–11th grade (12th grade with no diploma)	overweight	26.17	Non-Hispanic white	male	<60 years	1	10	7300.72645609412	23	6.7	0	0	Q2
40	131	1-5drinks/month	0	97.1	88.3	4.44	126	34	56	6.8	233	109.5	4.8	194	118	82	Non-Coronary Heart Disease	0	0	10.3332961920447	never	Some college or AA	overweight	26.83	Non-Hispanic white	male	<60 years	1	11	9058.23504602353	16	5.2	0	0	Q2
41	132	1-5drinks/month	0	132.6	125.2	2.59	76	39	41	8.8	294	106.8	4	185	112	67	Non-Coronary Heart Disease	0	0	11.8506278395574	current	Some college or AA	obese	41.93	Non-Hispanic white	female	<60 years	2	8	11301.4874868706	9	5.5	0	0	Q4
42	141	non-drinks/month	0	84.3	65.7	0.86	114	49	35	3.9	125	94	4.5	188	141	72	Non-Coronary Heart Disease	0	0	10.4002766032764	current	High school graduate/ GED	overweight	26.19	Other Hispanic	female	<60 years	3	1	5710.75198475294	12	5.4	0	0	Q2
43	147	10+drinks/month	0	88.1	70.5	1	101	45	43	4.5	54	95.6	4.8	155	112	64	Non-Coronary Heart Disease	0	0	10.4925573081708	current	9–11th grade (12th grade with no diploma)	normal	24.14	Mexican American	male	<60 years	1	13	934.345740423529	14	5.2	0	0	Q2
44	149	1-5drinks/month	0	88.6	61.3	0.88	116	45	40	3	129	89.5	4.5	179	92	59	Non-Coronary Heart Disease	0	0	11.3162747863766	current	High school graduate/ GED	overweight	27.06	Other Hispanic	female	<60 years	2	8	9130.60030945882	8	5.1	0	0	Q3
45	156	non-drinks/month	0	83.6	83.3	0.61	79	36	22	4.6	95	103.1	5	131	132	83	Non-Coronary Heart Disease	1	0	9.15975329537717	never	Some college or AA	normal	22.25	Non-Hispanic Black	male	<60 years	2	2	3586.62146428235	10	4.7	0	0	Q1
46	158	1-5drinks/month	0	81.9	63.9	1.43	125	55	29	4.1	185	94	5	220	120	70	Non-Coronary Heart Disease	0	0	10.2455074318069	never	Less than 9th grade	normal	24.26	Mexican American	male	<60 years	2	10	2063.40844028235	9	4.9	0	0	Q1
47	162	10+drinks/month	0	104.2	75.7	2.18	125	54	63	4.3	120	95.4	4.7	201	154	72	Non-Coronary Heart Disease	0	0	11.9762203841431	current	Less than 9th grade	overweight	25.41	Mexican American	male	>=60 years	1	3	269.352770258824	7	5.4	0	0	Q4
48	163	1-5drinks/month	1	92.5	62.9	0.85	7	28	63	5	1224	244.5	4.5	237	170	0	Non-Coronary Heart Disease	0	0	11.6631647405284	never	Less than 9th grade	overweight	25.13	Mexican American	female	>=60 years	1	3	692.993375058824	12	8.6	0	0	Q4
49	164	10+drinks/month	1	100.6	94.1	0.62	47	32	51	7.3	178	106.6	4.7	110	123	76	Non-Coronary Heart Disease	1	0	10.3705829361568	former	Some college or AA	obese	30.17	Non-Hispanic white	male	<60 years	2	13	7061.72295529412	11	6.5	0	0	Q2
50	166	1-5drinks/month	0	97.6	76.3	0.31	129	25	41	6.6	164	86.2	4.8	178	104	56	Non-Coronary Heart Disease	0	0	11.1734566577595	current	9–11th grade (12th grade with no diploma)	overweight	28.79	Mexican American	male	<60 years	1	11	1246.3792672	19	5.1	0	0	Q3
51	170	5-10drinks/month	0	90.8	75.6	0.5	114	45	28	4.4	154	97	4.7	188	129	64	Non-Coronary Heart Disease	0	0	10.442992131381	current	9–11th grade (12th grade with no diploma)	overweight	25.06	Mexican American	male	<60 years	1	3	2714.01351002353	13	4.9	0	0	Q2
52	172	non-drinks/month	0	114.3	122.4	3.3	179	48	41	4.8	103	95.5	4.9	240	133	94	Non-Coronary Heart Disease	1	0	10.3313130536135	never	Some college or AA	obese	34.08	Non-Hispanic Black	male	<60 years	1	12	2704.61897185882	13	4.6	0	0	Q2
53	173	1-5drinks/month	1	93.4	66.7	2.73	57	29	82	6.8	436	185.6	4.4	165	129	29	Non-Coronary Heart Disease	0	0	11.4362583914933	never	College graduate or above	overweight	26.35	Non-Hispanic white	female	>=60 years	2	12	2076.91361449412	20	6.7	0	0	Q4
54	177	10+drinks/month	0	109.2	89.9	5	52	45	55	9.3	720	105.3	4	227	119	67	Non-Coronary Heart Disease	0	0	11.5170908451327	never	Some college or AA	obese	35.56	Non-Hispanic white	female	<60 years	1	7	10235.2962693647	20	4.9	0	0	Q4
55	178	1-5drinks/month	0	98.5	88.1	5	215	65	60	5.7	112	95.1	4.5	289	142	78	Non-Coronary Heart Disease	0	0	10.4941743743959	current	Some college or AA	obese	31.74	Non-Hispanic Black	female	>=60 years	2	9	1138.0321504	18	5.8	0	0	Q2
56	183	1-5drinks/month	0	86.3	63.5	3.84	184	36	21	6.4	135	81.6	5.5	229	129	70	Non-Coronary Heart Disease	0	0	10.8298871966846	never	9–11th grade (12th grade with no diploma)	overweight	25.05	Other Hispanic	male	<60 years	1	8	7097.19715030588	8	4.8	0	0	Q2
57	184	1-5drinks/month	0	87.8	69.1	0.26	129	53	31	4.9	120	98	3.4	201	124	68	Non-Coronary Heart Disease	0	0	10.5622268844369	never	9–11th grade (12th grade with no diploma)	normal	24.69	Non-Hispanic Black	female	<60 years	1	11	2345.32544978824	11	5.1	0	0	Q2
58	188	10+drinks/month	0	94.4	85.4	4.24	104	47	38	4.1	78	89	4.4	168	156	104	Non-Coronary Heart Disease	0	0	10.2151102662554	never	High school graduate/ GED	overweight	28.63	Non-Hispanic white	female	<60 years	1	1	9130.12671341176	10	5.2	0	0	Q1
59	190	5-10drinks/month	0	80.9	67.5	5	102	72	65	7.9	93	121.5	4.5	188	176	96	Non-Coronary Heart Disease	1	0	9.84683442270399	former	Some college or AA	normal	22.82	Non-Hispanic Black	male	>=60 years	1	7	902.795254588235	19	4.9	0	0	Q1
60	191	non-drinks/month	1	88.6	68.6	1.58	97	34	69	5.6	163	99.7	4.6	159	134	72	Coronary Heart Disease	0	1	10.6972381384209	current	Less than 9th grade	normal	22.95	Mexican American	male	>=60 years	1	3	292.871359811765	23	5.7	0	1	Q2
61	192	non-drinks/month	0	85.2	70.1	0.92	158	64	30	3	68	81.4	4.6	221	99	60	Non-Coronary Heart Disease	0	0	10.1760817158186	never	9–11th grade (12th grade with no diploma)	overweight	26.48	Non-Hispanic Black	female	<60 years	2	11	3419.99109816471	12	5.2	0	0	Q1
62	193	non-drinks/month	0	68.2	52.5	0.89	45	54	38	3.6	60	101	3.8	114	120	89	Non-Coronary Heart Disease	0	0	9.41249422942971	never	High school graduate/ GED	normal	19.54	Non-Hispanic Black	female	<60 years	2	4	2936.33472432941	10	5.5	0	0	Q1
63	197	non-drinks/month	0	109.7	83.6	1.44	141	37	74	3.8	156	102.4	4.6	201	143	91	Non-Coronary Heart Disease	0	0	11.9978516817002	former	Less than 9th grade	overweight	27.39	Other Hispanic	male	>=60 years	2	7	2874.74573703529	14	5.1	1	0	Q4
64	198	1-5drinks/month	0	92.1	72.9	2.01	136	66	49	2.8	57	90	4.4	213	117	74	Non-Coronary Heart Disease	1	0	10.7868804630188	never	High school graduate/ GED	overweight	27.74	Other Hispanic	female	<60 years	2	9	1870.92904282353	16	5.5	0	0	Q2
65	199	non-drinks/month	0	79.2	63	2.81	99	51	38	3.1	86	97	4.6	167	119	74	Non-Coronary Heart Disease	1	0	9.9782620874436	never	High school graduate/ GED	overweight	25.66	Non-Hispanic white	female	<60 years	2	10	10387.7765460706	9	4.4	0	0	Q1
66	205	5-10drinks/month	0	92.3	75.9	4.29	122	68	40	6.9	146	83.8	5.1	207	112	78	Non-Coronary Heart Disease	1	0	10.5945084837936	never	College graduate or above	normal	23.45	Non-Hispanic white	male	<60 years	1	5	11910.8438275765	12	4.6	0	0	Q2
67	211	1-5drinks/month	1	117.3	96.64	2.4	114	45	76	4.7	113	133.7	4.4	179	144	73	Non-Coronary Heart Disease	0	0	11.9321732767321	never	Some college or AA	obese	31.3	Non-Hispanic white	male	>=60 years	2	11	3551.15118757647	17	6.4	0	0	Q4
68	221	1-5drinks/month	0	98.6	79.8	2.57	102	58	85	7.2	67	88.7	4	171	156	93	Non-Coronary Heart Disease	0	0	11.0376207889972	never	Less than 9th grade	overweight	27.1	Non-Hispanic Black	male	>=60 years	1	9	966.515513035294	19	4.8	0	0	Q3
69	223	5-10drinks/month	0	94.5	76.9	0.91	130	43	47	4.7	165	95	4.5	212	155	106	Non-Coronary Heart Disease	0	0	10.7762743295876	current	9–11th grade (12th grade with no diploma)	overweight	26.73	Non-Hispanic Black	male	<60 years	1	11	2379.18479924706	15	5	0	0	Q2
70	225	non-drinks/month	0	100	69.1	1.24	57	40	79	6.1	81	96.2	4.2	121	92	62	Non-Coronary Heart Disease	0	0	12.0298711667846	never	College graduate or above	overweight	25.91	Non-Hispanic white	male	>=60 years	1	1	4140.11114334118	28	5.6	0	0	Q4
71	232	1-5drinks/month	0	79.6	62.7	5	86	84	57	4.8	86	86.7	4.4	183	108	63	Non-Coronary Heart Disease	0	0	10.0526207236262	never	Less than 9th grade	overweight	25.34	Mexican American	female	<60 years	2	6	965.675085176471	11	5.1	0	0	Q1
72	234	non-drinks/month	1	110.5	72.14	2.93	145	55	69	5.5	82	102.9	4.4	228	137	69	Non-Coronary Heart Disease	0	0	13.0099075082798	never	Less than 9th grade	obese	30.1	Mexican American	female	>=60 years	2	3	363.019151623529	17	5.5	0	0	Q4
73	236	1-5drinks/month	0	91.5	63.8	0.82	97	50	45	4.5	172	111.4	4.8	175	112	69	Non-Coronary Heart Disease	1	0	11.4554130885016	current	Less than 9th grade	overweight	27.04	Mexican American	female	<60 years	1	4	1188.06187614118	11	5.5	0	0	Q4
74	239	1-5drinks/month	0	93.1	76.7	5	93	76	69	4.9	134	90.9	4.4	189	149	78	Coronary Heart Disease	1	1	10.630458564094	former	Some college or AA	overweight	28.31	Non-Hispanic white	female	>=60 years	3	1	5206.18267614118	13	5.3	0	0	Q2
75	250	1-5drinks/month	0	102.4	71.2	5	186	71	58	5.8	235	87.1	4.1	292	117	72	Non-Coronary Heart Disease	0	0	12.1355638563834	former	High school graduate/ GED	overweight	26.9	Non-Hispanic white	female	<60 years	2	7	7954.41252197647	13	5	0	0	Q4
76	257	5-10drinks/month	0	113.6	95.9	2.49	107	59	75	6.2	88	92	4.2	188	181	64	Coronary Heart Disease	0	1	11.6002948436155	never	9–11th grade (12th grade with no diploma)	obese	35.1	Non-Hispanic white	male	>=60 years	2	1	3963.26321223529	13	5.2	0	0	Q4
77	259	5-10drinks/month	0	109.3	97.4	5	154	26	54	8.8	150	90.5	4.1	207	120	71	Non-Coronary Heart Disease	0	0	11.0749221865154	current	9–11th grade (12th grade with no diploma)	obese	31.66	Non-Hispanic white	male	<60 years	2	12	6221.56802258824	22	5.3	0	0	Q3
78	260	1-5drinks/month	0	117.5	94.6	0.77	156	45	27	5.1	189	84	5.3	235	149	71	Non-Coronary Heart Disease	1	0	12.0807055294298	former	Some college or AA	obese	36.54	Mexican American	male	<60 years	1	13	1739.19929242353	15	5.1	0	0	Q4
79	265	1-5drinks/month	0	114.8	105.5	2.56	167	47	34	4	137	92	4.1	243	108	80	Non-Coronary Heart Disease	0	0	11.176753125418	never	High school graduate/ GED	obese	41.84	Non-Hispanic white	female	<60 years	2	10	9429.71185261176	15	5.5	0	0	Q3
80	266	1-5drinks/month	1	110.6	83.6	1.08	146	52	82	7.7	80	165.6	4.6	204	117	58	Non-Coronary Heart Disease	1	0	12.0962843755337	never	High school graduate/ GED	overweight	29.51	Non-Hispanic Black	male	>=60 years	2	9	699.890757270588	18	8.2	0	0	Q4
81	267	10+drinks/month	0	98.6	80.9	5	205	73	54	7.6	122	94	5.1	288	133	80	Non-Coronary Heart Disease	0	0	10.9623245123679	former	College graduate or above	overweight	27.96	Non-Hispanic white	male	<60 years	2	4	5628.88754202353	20	5.2	0	0	Q3
82	268	1-5drinks/month	0	95.2	76.5	1.68	166	39	30	6	95	108.8	4.7	230	125	61	Non-Coronary Heart Disease	1	0	10.8844435370446	former	College graduate or above	overweight	25.86	Mexican American	male	<60 years	1	13	1813.78665675294	12	5.4	0	0	Q3
83	269	non-drinks/month	0	97.2	90	5	124	40	31	5	116	100.7	4.9	184	122	83	Non-Coronary Heart Disease	0	0	10.2457796189455	former	College graduate or above	overweight	26.76	Non-Hispanic white	male	<60 years	2	8	8066.64017110588	8	5.2	0	0	Q1
84	270	1-5drinks/month	0	80.6	72.4	5	71	70	35	6.9	48	95.6	4.5	147	119	82	Non-Coronary Heart Disease	0	0	9.47252496865371	current	High school graduate/ GED	normal	22.32	Non-Hispanic Black	male	<60 years	1	2	4289.17218541176	21	5	0	0	Q1
85	272	1-5drinks/month	1	91.3	64.1	3.16	198	54	56	3.8	181	221.2	4.5	276	141	78	Non-Coronary Heart Disease	1	0	11.4035944192446	former	Some college or AA	normal	22.36	Non-Hispanic white	male	<60 years	1	7	9490.27898352941	11	8.8	0	0	Q3
86	273	1-5drinks/month	0	81.3	57.2	0.62	160	47	64	3.9	100	115.4	4.4	227	119	67	Non-Coronary Heart Disease	0	0	10.749605619697	current	Some college or AA	overweight	26.51	Other Hispanic	female	>=60 years	2	7	3656.94994296471	14	5.8	0	0	Q2
87	274	non-drinks/month	1	102.6	74.24	3.73	92	52	69	5.6	142	109	4.4	168	147	87	Coronary Heart Disease	0	1	11.9077135606035	never	Some college or AA	overweight	29.74	Non-Hispanic white	female	>=60 years	2	11	4501.01068348235	11	5.2	0	0	Q4
88	275	non-drinks/month	0	112.4	95.34	2.13	198	33	72	7.6	198	106	4.5	274	100	68	Non-Coronary Heart Disease	0	0	11.5114157000857	former	High school graduate/ GED	obese	34.02	Non-Hispanic white	male	>=60 years	2	3	3550.10906936471	21	5.4	0	0	Q4
89	282	non-drinks/month	0	94.6	78.9	1.54	155	33	29	5.8	121	110.3	4.9	204	111	72	Non-Coronary Heart Disease	0	0	10.6500742305082	never	9–11th grade (12th grade with no diploma)	overweight	28.26	Other Hispanic	male	<60 years	1	2	9553.45634089412	12	5.5	0	0	Q2
90	289	5-10drinks/month	0	99.7	70.5	4.07	81	52	62	5.4	128	100.5	5.1	153	147	83	Non-Coronary Heart Disease	0	0	11.8740972034577	current	Some college or AA	normal	24.22	Non-Hispanic white	male	>=60 years	2	11	5917.039552	13	5.3	0	0	Q4
91	293	1-5drinks/month	0	87.6	54.7	2.06	229	74	85	6.1	90	102.4	4.8	310	167	58	Coronary Heart Disease	0	1	11.8443284740769	never	Less than 9th grade	normal	23.8	Non-Hispanic white	female	>=60 years	1	7	2304.35809825882	16	5.7	1	0	Q4
92	296	10+drinks/month	0	89.5	72.6	5	116	45	57	4.4	68	80.9	4.3	169	120	83	Non-Coronary Heart Disease	1	0	10.5040002874413	never	Some college or AA	normal	24.77	Non-Hispanic white	male	<60 years	1	5	8374.240544	14	5.3	0	0	Q2
93	300	non-drinks/month	0	100.3	80.3	2.05	105	47	21	3.4	86	81.9	4.2	172	118	94	Non-Coronary Heart Disease	0	0	11.1929138319659	current	High school graduate/ GED	obese	30.26	Non-Hispanic white	female	<60 years	1	11	8696.65272451765	15	5.1	0	0	Q3
94	301	1-5drinks/month	0	83.5	63.8	2.87	125	47	24	5	102	90.7	4.6	187	102	72	Non-Coronary Heart Disease	0	0	10.4538469168293	never	9–11th grade (12th grade with no diploma)	normal	24.8	Mexican American	female	<60 years	2	6	1676.80962334118	9	5.2	0	0	Q2
95	302	non-drinks/month	1	99.9	73.6	0.88	195	51	65	4.8	136	113.2	4.4	268	127	0	Non-Coronary Heart Disease	0	0	11.6446537929009	never	Less than 9th grade	overweight	28.5	Mexican American	female	>=60 years	1	10	329.007408376471	12	6.7	0	0	Q4
96	314	non-drinks/month	0	77.4	65.6	4.55	50	53	52	4.2	83	91.4	3.8	126	122	70	Non-Coronary Heart Disease	1	0	9.55628384758478	former	High school graduate/ GED	normal	24.18	Non-Hispanic Black	female	<60 years	2	5	2800.01649995294	9	5.5	0	0	Q1
97	320	5-10drinks/month	0	76.4	68.2	2.03	73	42	26	4.5	116	95.9	4.8	133	120	65	Non-Coronary Heart Disease	1	0	9.25126606220282	current	9–11th grade (12th grade with no diploma)	normal	20.32	Other Hispanic	male	<60 years	1	2	9999.62698465882	14	5.4	0	0	Q1
98	330	1-5drinks/month	0	110.2	95.3	5	132	32	56	5.1	232	101.3	4.1	207	112	66	Non-Coronary Heart Disease	0	0	11.2884715868005	former	High school graduate/ GED	overweight	28.55	Non-Hispanic white	male	<60 years	2	7	5867.14520847059	19	5.4	0	0	Q3
99	331	non-drinks/month	0	109.4	91.2	0.82	158	48	37	6.9	76	92.6	4	209	130	86	Non-Coronary Heart Disease	1	0	11.4556543917779	never	9–11th grade (12th grade with no diploma)	obese	34.07	Non-Hispanic Black	female	<60 years	2	4	2254.44144169412	12	6	0	0	Q4
100	332	1-5drinks/month	0	117.7	101.7	0.53	124	54	71	6.9	145	108	4.8	211	172	100	Non-Coronary Heart Disease	0	0	11.6712127678729	former	Less than 9th grade	obese	33.48	Mexican American	male	>=60 years	1	12	211.427071623529	14	5.5	0	0	Q4
101	333	1-5drinks/month	0	104.2	94.5	2.51	122	23	42	3.5	60	95.2	4.3	157	102	65	Non-Coronary Heart Disease	1	0	10.7189393773667	former	Some college or AA	obese	33.09	Mexican American	male	<60 years	2	6	992.016151341177	24	5.2	0	0	Q2
102	339	1-5drinks/month	0	94.4	68.1	4.07	188	31	50	5.9	110	79	4.5	246	110	67	Non-Coronary Heart Disease	0	0	11.4392733613945	former	Less than 9th grade	overweight	26.3	Mexican American	male	<60 years	2	13	1009.63643162353	21	5.1	0	0	Q4
103	340	10+drinks/month	0	106.5	89.8	1.84	126	28	72	6.8	204	100.5	4.4	191	131	69	Non-Coronary Heart Disease	1	0	11.238579949767	former	9–11th grade (12th grade with no diploma)	overweight	29.09	Non-Hispanic white	male	>=60 years	1	1	3691.1147584	14	5.4	0	1	Q3
104	344	10+drinks/month	0	90.2	82	5	109	56	26	4.5	78	84.2	5.2	179	120	55	Non-Coronary Heart Disease	1	0	9.96092365195116	never	Some college or AA	normal	24.43	Non-Hispanic white	male	<60 years	2	10	10406.1680472471	12	4.7	0	0	Q1
105	350	1-5drinks/month	0	82.1	71.3	4.19	205	54	56	4.6	99	100	4.2	285	118	80	Non-Coronary Heart Disease	1	0	9.72295760704175	former	9–11th grade (12th grade with no diploma)	overweight	28.38	Non-Hispanic Black	female	<60 years	2	9	2017.40540272941	10	5.8	0	0	Q1
106	351	1-5drinks/month	0	101.3	67.6	1.24	104	39	70	7.9	95	101.5	4.6	156	111	63	Non-Coronary Heart Disease	0	0	12.3207202682714	former	9–11th grade (12th grade with no diploma)	overweight	26.98	Other Hispanic	male	>=60 years	1	5	2711.04752865882	13	5.7	0	0	Q4
107	352	10+drinks/month	0	101.5	81.9	5	132	44	82	5.8	94	94.1	4.2	188	180	78	Non-Coronary Heart Disease	0	0	11.2156407882295	never	College graduate or above	overweight	25.94	Non-Hispanic white	male	>=60 years	2	2	1594.10866503529	23	5.3	0	0	Q3
108	358	1-5drinks/month	0	109.5	91.5	1.21	206	43	48	6.6	147	92.1	4.3	284	173	90	Non-Coronary Heart Disease	0	0	11.447313379416	current	Some college or AA	obese	36.98	Non-Hispanic Black	female	<60 years	2	2	3173.65810785882	14	5.5	0	0	Q4
109	359	1-5drinks/month	0	82.3	73.4	5	94	71	42	3.8	61	89	4.3	169	114	73	Non-Coronary Heart Disease	1	0	9.60620400123543	never	Some college or AA	overweight	26.67	Non-Hispanic Black	female	<60 years	2	5	3068.26111905882	11	4.8	0	0	Q1
110	365	1-5drinks/month	0	89	67.1	1.34	78	93	48	4.5	49	80	4.7	182	120	80	Non-Coronary Heart Disease	0	0	10.8649753803174	current	Less than 9th grade	normal	24.95	Mexican American	male	<60 years	1	10	1127.19815021176	14	4.7	0	0	Q3
111	368	1-5drinks/month	0	93.8	65.4	0.62	117	43	72	4.9	112	93.8	4.5	175	93	63	Non-Coronary Heart Disease	0	0	11.5988241521517	former	High school graduate/ GED	normal	23.96	Other/multiracial	male	>=60 years	2	13	3036.91792018824	14	5.2	0	0	Q4
112	374	non-drinks/month	0	75.9	62.5	5	126	65	53	3	69	90.3	4.5	202	130	80	Non-Coronary Heart Disease	1	0	9.6006749762712	current	High school graduate/ GED	normal	22.09	Non-Hispanic white	female	<60 years	1	3	10402.6772773647	14	5.1	0	0	Q1
113	380	10+drinks/month	0	103.7	87.6	2.16	233	44	42	7.4	149	78	4.9	305	117	84	Non-Coronary Heart Disease	0	0	11.0796668842001	current	High school graduate/ GED	obese	30.63	Mexican American	male	<60 years	1	3	1539.11068592941	17	4.7	0	0	Q3
114	386	non-drinks/month	0	104.6	69.1	2.51	183	70	85	4.7	115	97.3	3.9	275	187	83	Non-Coronary Heart Disease	0	0	12.5832452404567	never	High school graduate/ GED	overweight	26.76	Non-Hispanic white	female	>=60 years	2	1	2550.85964894118	27	5.8	0	0	Q4
115	392	non-drinks/month	0	95	62.8	0.82	137	35	77	6.6	95	96.9	4.4	190	194	78	Non-Coronary Heart Disease	0	0	11.9879185467204	never	Less than 9th grade	overweight	25.58	Mexican American	male	>=60 years	1	12	264.283839435294	21	5.5	0	0	Q4
116	393	non-drinks/month	0	92.4	63.4	1	117	36	76	2.9	253	125.1	4.4	195	177	67	Non-Coronary Heart Disease	0	0	11.6045242999069	never	Less than 9th grade	obese	30.11	Mexican American	female	>=60 years	1	3	328.989049976471	9	5.9	0	0	Q4
117	406	non-drinks/month	0	70.5	48.3	0.9	100	58	26	3.9	42	94	4.5	167	114	67	Non-Coronary Heart Disease	0	0	10.1441474115903	current	9–11th grade (12th grade with no diploma)	normal	19.03	Non-Hispanic Black	female	<60 years	1	2	3830.74679228235	11	5.1	0	0	Q1
118	407	non-drinks/month	0	99	83.1	1.77	43	29	21	7.6	130	94	4.7	99	125	80	Non-Coronary Heart Disease	1	0	10.8601214665006	never	High school graduate/ GED	overweight	28.86	Non-Hispanic white	male	<60 years	2	1	7329.49896621177	11	5.1	0	0	Q3
119	410	non-drinks/month	0	96.2	92.7	4.27	154	39	70	5.2	141	91	4.2	218	168	92	Non-Coronary Heart Disease	0	0	9.99160381069109	never	Some college or AA	obese	32.77	Mexican American	female	>=60 years	1	10	300.259696188235	19	5.1	0	0	Q1
120	416	1-5drinks/month	0	103.3	79.6	0.84	129	47	72	4.6	163	104	4.4	206	118	42	Non-Coronary Heart Disease	0	0	11.5782730592768	current	Some college or AA	overweight	26.91	Non-Hispanic Black	female	>=60 years	2	5	1303.82557609412	13	5.7	0	0	Q4
121	419	5-10drinks/month	0	97.6	83.8	4.52	146	57	66	8.2	104	110.7	4.5	213	118	70	Non-Coronary Heart Disease	1	0	10.6617331470678	former	Some college or AA	overweight	26.48	Non-Hispanic white	male	>=60 years	2	10	5652.09368922353	19	5.2	0	0	Q2
122	421	1-5drinks/month	0	96	78.3	1.25	123	47	70	6	80	85	4.1	187	136	78	Coronary Heart Disease	1	1	10.849016057933	never	High school graduate/ GED	overweight	27.94	Non-Hispanic Black	male	>=60 years	2	4	775.049021176471	10	5.8	1	0	Q2
123	424	1-5drinks/month	0	101.4	79.1	3.62	150	56	69	5.7	136	110	4.3	221	121	58	Non-Coronary Heart Disease	1	0	11.4011776622403	never	Less than 9th grade	obese	33.53	Other Hispanic	female	>=60 years	2	7	3758.04970221176	23	5.8	0	0	Q3
124	426	1-5drinks/month	0	113	115.4	5	124	56	45	3.8	83	99	4.3	193	115	62	Non-Coronary Heart Disease	1	0	10.5190262545964	former	College graduate or above	obese	39.84	Non-Hispanic white	female	<60 years	1	5	12099.8961513412	10	4.8	0	0	Q2
125	429	1-5drinks/month	0	126.8	111.3	1.88	119	29	43	6.7	139	93	4.2	174	118	67	Non-Coronary Heart Disease	0	0	12.0190923290113	current	9–11th grade (12th grade with no diploma)	obese	41.23	Other Hispanic	male	<60 years	2	9	1422.28891369412	17	5.6	0	0	Q4
126	430	1-5drinks/month	0	93.3	94.8	2.56	103	36	32	5.9	81	68	5	151	114	65	Non-Coronary Heart Disease	1	0	9.58247015008214	never	Some college or AA	overweight	26.26	Non-Hispanic white	male	<60 years	1	8	8293.26505355294	15	4.8	0	0	Q1
127	432	non-drinks/month	0	88.8	63.44	4.95	89	32	26	3.1	117	89.4	4.5	141	97	65	Non-Coronary Heart Disease	0	0	11.1488835331305	never	High school graduate/ GED	normal	24.17	Mexican American	female	<60 years	2	3	1696.56581854118	11	5.4	0	0	Q3
128	434	non-drinks/month	0	109	99.5	4.92	104	29	58	9.5	153	103.9	4.8	163	104	50	Non-Coronary Heart Disease	0	0	10.9273526151525	former	9–11th grade (12th grade with no diploma)	obese	32.09	Non-Hispanic white	male	<60 years	2	1	6784.00695943529	19	5.6	0	0	Q3
129	437	1-5drinks/month	0	121.2	82.94	0.81	119	47	56	4.5	84	105	4.2	180	132	73	Non-Coronary Heart Disease	0	0	13.3082393873868	current	Some college or AA	obese	32	Other/multiracial	female	<60 years	2	3	4390.97026804706	9	5.5	0	0	Q4
130	439	5-10drinks/month	0	97.5	94.9	0.78	90	56	30	6.4	76	95.2	4.1	157	137	104	Non-Coronary Heart Disease	0	0	10.0085579818829	former	Some college or AA	obese	30.53	Non-Hispanic Black	male	<60 years	1	7	2627.82651011765	11	5.3	0	0	Q1
131	442	5-10drinks/month	0	106.3	84.5	1.95	81	56	49	5.2	57	99	4.9	160	112	72	Non-Coronary Heart Disease	0	0	11.5639155138662	never	Less than 9th grade	overweight	27.59	Mexican American	male	<60 years	1	12	1216.45555087059	15	5.3	0	0	Q4
132	443	1-5drinks/month	0	100	77.4	2.46	190	38	53	5	103	91.2	5	250	116	72	Non-Coronary Heart Disease	0	0	11.3665723245079	current	Less than 9th grade	overweight	26.5	Mexican American	male	<60 years	1	3	1503.3459328	15	5.5	0	0	Q3
133	446	1-5drinks/month	0	89.5	75.2	1.25	155	49	32	6.5	78	83.4	4.4	211	122	62	Non-Coronary Heart Disease	1	0	10.3208178898232	former	9–11th grade (12th grade with no diploma)	overweight	28.51	Other Hispanic	male	<60 years	1	11	6826.26243858823	14	5.1	0	0	Q2
134	452	1-5drinks/month	0	87.6	65.5	5	142	59	81	3.6	74	102.4	4	224	114	77	Non-Coronary Heart Disease	0	0	10.8238921475306	never	High school graduate/ GED	normal	23.07	Non-Hispanic white	male	>=60 years	2	5	1594.10866503529	17	5.6	0	0	Q2
135	453	1-5drinks/month	0	91.5	72.6	1.44	151	58	53	3.7	106	93.5	4.4	227	108	75	Non-Coronary Heart Disease	0	0	10.7387265508478	never	High school graduate/ GED	overweight	26.8	Non-Hispanic white	female	<60 years	1	1	7691.67748065882	15	5.3	0	0	Q2
136	460	10+drinks/month	0	88.2	65.1	4.24	96	46	25	4.4	168	85	4.2	175	122	70	Non-Coronary Heart Disease	1	0	10.9314580085892	never	Some college or AA	normal	23.65	Non-Hispanic white	female	<60 years	1	1	7123.77260009412	12	5	0	0	Q3
137	465	10+drinks/month	0	105.8	92.3	4.55	183	40	61	6.2	288	105	4.5	280	135	84	Non-Coronary Heart Disease	0	0	11.0124719997357	former	College graduate or above	overweight	28.84	Mexican American	male	>=60 years	2	6	197.836531952941	17	5.5	0	0	Q3
138	466	1-5drinks/month	0	81.4	76.2	5	90	57	48	4.6	56	106.4	4.4	165	118	64	Non-Coronary Heart Disease	1	0	9.32495874752509	former	College graduate or above	normal	22.7	Non-Hispanic white	male	<60 years	2	12	9513.05737524706	21	5	0	0	Q1
139	468	non-drinks/month	0	97.1	92.4	5	163	45	33	7.1	71	93	4.8	213	113	70	Non-Coronary Heart Disease	0	0	10.101438969972	never	Some college or AA	overweight	25.51	Non-Hispanic white	male	<60 years	2	11	9759.26934682353	14	4.7	0	0	Q1
140	469	10+drinks/month	0	108.4	82.8	1.77	102	67	66	5.2	53	96	3.9	188	122	62	Non-Coronary Heart Disease	0	0	11.9128072193506	former	College graduate or above	overweight	25.3	Non-Hispanic white	male	>=60 years	2	10	5877.57185054118	12	5.7	0	0	Q4
141	472	non-drinks/month	0	67	49.5	0.83	119	54	44	4.1	73	72.4	3.7	177	148	90	Non-Coronary Heart Disease	0	0	9.5229653305506	current	Some college or AA	normal	21.15	Non-Hispanic Black	female	<60 years	2	5	2842.65050842353	12	5.1	0	0	Q1
142	477	1-5drinks/month	0	94.9	75.1	1.51	116	62	51	10.2	63	96	4.5	192	132	55	Non-Coronary Heart Disease	0	0	10.9508100011107	never	Less than 9th grade	normal	24.41	Other Hispanic	male	<60 years	2	12	6121.35189044706	9	5.7	0	0	Q3
143	488	1-5drinks/month	0	85.7	62.4	1.14	174	65	33	5	113	92.5	3.9	267	105	67	Non-Coronary Heart Disease	0	0	10.8489704698838	current	Some college or AA	normal	22.78	Non-Hispanic white	female	<60 years	1	11	9458.70572950588	6	5.5	0	0	Q2
144	489	10+drinks/month	0	96.8	93.6	5	153	42	40	5	152	97.4	4.6	235	118	76	Non-Coronary Heart Disease	1	0	10.0054685901961	never	College graduate or above	obese	31.6	Non-Hispanic white	female	<60 years	1	8	9143.62238418823	9	5	0	0	Q1
145	493	non-drinks/month	1	113	91.3	0.88	158	42	66	8	178	182	4.8	228	114	62	Non-Coronary Heart Disease	0	0	11.8261410556128	never	High school graduate/ GED	obese	34.15	Non-Hispanic white	male	>=60 years	3	1	3938.58809825882	12	7.8	0	0	Q4
146	499	non-drinks/month	0	76.2	53.8	4.06	100	41	36	4.5	202	95.6	5.2	179	109	74	Non-Coronary Heart Disease	0	0	10.3887628739925	never	College graduate or above	normal	18.93	Mexican American	male	<60 years	1	4	2538.85960771765	13	5.2	0	0	Q2
147	504	non-drinks/month	0	94.8	67.2	5	127	39	32	5.2	152	85.8	4.3	190	125	80	Non-Coronary Heart Disease	0	0	11.5644158644401	never	High school graduate/ GED	normal	24.74	Non-Hispanic white	female	<60 years	2	1	683.920968094118	13	5.2	0	0	Q4
148	505	5-10drinks/month	0	125.6	125	1.81	119	40	60	8.6	91	118.1	4.4	172	106	66	Non-Coronary Heart Disease	1	0	11.2340055189589	former	Some college or AA	obese	41.43	Non-Hispanic Black	male	>=60 years	1	7	1024.79762541176	16	5.2	0	0	Q3
149	508	non-drinks/month	1	107.6	84.6	0.94	134	54	78	4.4	112	93.7	4.7	211	146	79	Non-Coronary Heart Disease	0	0	11.6984167767584	never	Less than 9th grade	obese	30.74	Non-Hispanic Black	female	>=60 years	2	13	1359.23103115294	9	5.1	0	0	Q4
150	509	1-5drinks/month	0	97.6	81.34	2.22	128	43	81	6	73	103	4.3	187	139	65	Non-Coronary Heart Disease	0	0	10.8217559012769	former	High school graduate/ GED	overweight	26.47	Non-Hispanic white	male	>=60 years	2	11	1659.47485797647	17	5.7	0	0	Q2
151	512	10+drinks/month	0	99.1	87.2	0.72	142	41	44	5.8	141	78.6	4.3	202	112	70	Non-Coronary Heart Disease	0	0	10.6124440111554	current	9–11th grade (12th grade with no diploma)	overweight	26.07	Non-Hispanic white	male	<60 years	2	5	4234.78682428235	20	5.2	0	0	Q2
152	514	5-10drinks/month	0	81.3	76.8	1.07	81	40	20	7.2	87	98.7	4.7	129	127	77	Non-Coronary Heart Disease	1	0	9.27705081774375	current	Some college or AA	normal	23.08	Non-Hispanic white	male	<60 years	1	11	9629.64878908235	14	5.1	0	0	Q1
153	517	10+drinks/month	0	89	62.8	1.08	110	40	52	6	69	117.1	4.9	161	128	77	Non-Coronary Heart Disease	0	0	11.2307868490328	never	9–11th grade (12th grade with no diploma)	normal	20.91	Mexican American	male	<60 years	1	13	930.14663077647	15	5.4	0	0	Q3
154	527	10+drinks/month	1	86.2	54.6	0.87	172	105	56	4.6	81	182.4	4.9	280	128	71	Non-Coronary Heart Disease	0	0	11.6657037802545	current	9–11th grade (12th grade with no diploma)	normal	24.3	Non-Hispanic Black	female	<60 years	2	2	3173.31551397647	8	8.4	0	0	Q4
155	528	1-5drinks/month	0	84.2	85.6	1.51	123	45	26	4.8	133	80.5	5.1	190	118	44	Non-Coronary Heart Disease	1	0	9.10070860956781	never	9–11th grade (12th grade with no diploma)	overweight	28.24	Non-Hispanic Black	male	<60 years	1	5	3680.35371181176	10	5.2	0	0	Q1
156	532	1-5drinks/month	1	97.5	86.1	2.15	58	24	40	5.6	370	118	4.3	150	107	79	Non-Coronary Heart Disease	1	0	10.5075880993454	current	9–11th grade (12th grade with no diploma)	overweight	28.5	Non-Hispanic Black	male	<60 years	2	4	2041.08515256471	11	5.6	0	0	Q2
157	535	1-5drinks/month	1	93.9	78.8	3.97	143	52	45	3.5	166	201.3	4.4	226	120	72	Non-Coronary Heart Disease	0	0	10.5779737151678	never	Some college or AA	overweight	27.92	Mexican American	female	<60 years	1	6	954.919013835294	8	7.3	0	0	Q2
158	537	1-5drinks/month	0	99	88.3	2.17	161	43	41	5.4	273	78.3	4.9	243	124	80	Coronary Heart Disease	0	1	10.5354925130013	current	High school graduate/ GED	overweight	26.4	Non-Hispanic white	male	<60 years	2	1	9322.04818221176	24	5.7	0	0	Q2
159	541	non-drinks/month	0	81.7	62.64	0.35	124	74	34	3.5	74	83.9	4.6	211	86	66	Non-Coronary Heart Disease	1	0	10.3227683600661	never	Less than 9th grade	normal	24.75	Mexican American	female	<60 years	2	3	1525.86318889412	14	5.3	0	0	Q2
160	542	1-5drinks/month	0	106.4	101.2	2.4	134	70	40	4.9	139	105	3.8	228	155	91	Non-Coronary Heart Disease	0	0	10.5767288740843	current	9–11th grade (12th grade with no diploma)	obese	36.07	Mexican American	female	<60 years	2	6	873.902797741177	15	5.7	0	0	Q2
161	543	non-drinks/month	0	116.6	114.6	5	129	34	36	6.6	144	98	4	184	146	84	Non-Coronary Heart Disease	0	0	10.8919651125939	never	Some college or AA	obese	36.5	Non-Hispanic Black	male	<60 years	2	5	2728.98373345882	10	5.3	0	0	Q3
162	551	1-5drinks/month	0	101.7	74.74	4.44	142	86	53	3.6	136	89	4.3	251	129	84	Coronary Heart Disease	0	1	11.7637126129207	never	High school graduate/ GED	overweight	29.2	Non-Hispanic white	female	<60 years	2	11	7460.3352608	10	5.3	0	0	Q4
163	554	non-drinks/month	0	98.9	88.6	1.98	91	31	27	7.6	121	89.3	4.6	148	107	71	Non-Coronary Heart Disease	0	0	10.5070168964938	former	Less than 9th grade	overweight	28.54	Mexican American	male	<60 years	1	10	2039.26795727059	19	4.9	0	0	Q2
164	560	non-drinks/month	0	113.9	92.7	1.19	123	55	66	5.9	174	97.4	3.2	217	151	73	Non-Coronary Heart Disease	0	0	11.8299758215979	current	High school graduate/ GED	obese	41.48	Non-Hispanic white	female	>=60 years	1	11	7308.97845967059	10	5.1	0	1	Q4
165	561	non-drinks/month	1	111.5	80.5	0.99	135	41	77	6.6	117	115	4.1	194	136	61	Non-Coronary Heart Disease	0	0	12.4273041404304	never	High school graduate/ GED	obese	36.65	Non-Hispanic white	female	>=60 years	1	7	5506.06935887059	26	5.7	0	0	Q4
166	563	1-5drinks/month	0	90.8	80.9	0.84	124	41	23	5.6	78	88.7	4.6	173	118	62	Non-Coronary Heart Disease	1	0	10.0951223704159	former	9–11th grade (12th grade with no diploma)	overweight	25.65	Mexican American	male	<60 years	2	7	1438.76337656471	16	5.4	0	0	Q1
167	568	1-5drinks/month	0	97.4	72.14	5	123	92	63	5.3	75	101	4.4	229	136	78	Non-Coronary Heart Disease	1	0	11.4675564824113	never	College graduate or above	overweight	27.05	Non-Hispanic white	female	>=60 years	2	3	4501.01068348235	15	5	0	0	Q4
168	569	non-drinks/month	0	91.6	74.8	3.89	123	25	29	6.6	146	94.5	4.4	169	114	76	Non-Coronary Heart Disease	0	0	10.59118794244	never	High school graduate/ GED	overweight	28.93	Mexican American	female	<60 years	1	10	1654.97408037647	10	5.3	0	0	Q2
169	570	1-5drinks/month	0	122.5	113.8	3.2	62	33	51	8	121	90	4.2	117	126	76	Non-Coronary Heart Disease	0	0	11.4832536432625	current	High school graduate/ GED	obese	37.5	Non-Hispanic white	male	<60 years	1	12	6728.06888583529	12	5.3	0	0	Q4
170	577	1-5drinks/month	0	101.8	100.8	0.79	113	45	22	4.8	174	96	5.1	191	120	77	Non-Coronary Heart Disease	1	0	10.1395227025201	never	Some college or AA	overweight	29.74	Non-Hispanic white	male	<60 years	2	11	8510.10837157647	13	5	0	0	Q1
171	578	1-5drinks/month	0	80	61.8	5	116	52	46	4.5	101	90.6	4.7	188	121	68	Non-Coronary Heart Disease	0	0	10.1764370262957	former	Some college or AA	normal	22.45	Non-Hispanic white	female	<60 years	1	12	11773.8153667765	14	5	0	0	Q1
172	581	non-drinks/month	0	72.7	53.6	0	88	47	48	3.8	65	91.1	4.6	137	108	76	Non-Coronary Heart Disease	0	0	9.93006327857068	never	College graduate or above	normal	19.13	Non-Hispanic white	female	<60 years	1	9	8576.57603482353	12	5.1	0	0	Q1
173	583	1-5drinks/month	0	73.2	62.2	1.78	83	65	42	4.7	25	93.4	4.4	141	116	71	Non-Coronary Heart Disease	0	0	9.28145126693982	current	9–11th grade (12th grade with no diploma)	normal	21.3	Non-Hispanic Black	male	<60 years	2	9	1396.80888903529	24	5.8	0	0	Q1
174	584	1-5drinks/month	0	83	78.9	0.24	149	48	20	6.8	135	88.2	5.2	210	136	88	Non-Coronary Heart Disease	1	0	9.34414546651358	never	Some college or AA	overweight	25.5	Non-Hispanic white	male	<60 years	1	11	10020.5585504	15	4.8	0	0	Q1
175	585	1-5drinks/month	0	92.6	84.8	5	141	27	32	6.3	272	97	4.9	194	135	75	Non-Coronary Heart Disease	1	0	10.0557174199651	never	College graduate or above	overweight	25.91	Non-Hispanic white	male	<60 years	1	8	7414.79086851765	12	4.7	0	0	Q1
176	588	non-drinks/month	0	97.6	87.3	0.65	95	40	39	5.5	73	90.5	4.6	147	122	80	Non-Coronary Heart Disease	0	0	10.4458237981718	never	9–11th grade (12th grade with no diploma)	overweight	27.74	Non-Hispanic Black	male	<60 years	1	2	4444.30701270588	13	5.4	0	0	Q2
177	592	10+drinks/month	0	92.3	80.9	4.79	190	43	32	5.3	160	92.1	5.1	264	112	80	Non-Coronary Heart Disease	0	0	10.261892013099	never	College graduate or above	overweight	25.14	Non-Hispanic white	male	<60 years	1	12	9746.03636291765	12	5.3	0	0	Q1
178	593	1-5drinks/month	0	129	123.1	1.4	100	38	35	6.3	188	95.3	4.1	171	132	92	Non-Coronary Heart Disease	0	0	11.6268129007515	former	High school graduate/ GED	obese	36.96	Non-Hispanic white	male	<60 years	1	1	8720.53700329412	14	5.9	0	0	Q4
179	595	1-5drinks/month	0	78.2	66.3	1.44	131	38	34	4.1	134	84	4.3	187	108	74	Non-Coronary Heart Disease	0	0	9.60395217792641	current	Some college or AA	normal	21.67	Non-Hispanic white	male	<60 years	1	1	9522.30142964706	9	5.3	0	0	Q1
180	596	5-10drinks/month	0	86.4	85.8	3.59	74	55	30	4.2	67	98.6	4	149	104	72	Non-Coronary Heart Disease	1	0	9.32760396909066	current	College graduate or above	overweight	27.76	Non-Hispanic white	female	<60 years	2	12	8613.60836969412	18	5.3	0	0	Q1
181	602	1-5drinks/month	0	102	81.4	0.7	83	41	28	5.7	78	93.1	4.4	144	118	76	Non-Coronary Heart Disease	0	0	11.3054530122976	current	Less than 9th grade	overweight	27.42	Mexican American	male	<60 years	1	6	1979.58281675294	13	5.3	0	0	Q3
182	613	10+drinks/month	0	102	86.4	0.93	149	37	69	6.2	142	101	4.2	214	135	79	Non-Coronary Heart Disease	0	0	10.9734528142543	current	Less than 9th grade	overweight	28.54	Non-Hispanic white	male	>=60 years	2	4	2381.9251136	16	5.7	0	0	Q3
183	615	1-5drinks/month	0	116.6	112.3	1.17	122	48	38	5.3	113	83.8	4.5	186	121	62	Non-Coronary Heart Disease	1	0	11.0029381650348	never	High school graduate/ GED	obese	38.36	Non-Hispanic Black	female	<60 years	1	8	3157.18054174118	10	5.4	0	0	Q3
184	616	5-10drinks/month	0	95	92.6	1.09	46	64	39	4.1	46	89	4.6	118	123	91	Non-Coronary Heart Disease	1	0	9.87229471925135	never	High school graduate/ GED	overweight	28.97	Non-Hispanic Black	male	<60 years	1	6	3838.50905656471	13	5.4	0	0	Q1
185	620	non-drinks/month	0	97.2	69.2	0.59	107	56	62	5.7	101	99	4.4	187	177	122	Non-Coronary Heart Disease	0	0	11.6845829950746	never	Less than 9th grade	overweight	25.11	Non-Hispanic Black	female	>=60 years	2	11	1664.56901195294	14	6	0	0	Q4
186	622	non-drinks/month	0	73.4	55.8	3.38	84	66	82	4.4	113	78.1	4.5	170	155	77	Non-Coronary Heart Disease	0	0	9.82604979024057	never	Some college or AA	normal	21.63	Non-Hispanic white	female	>=60 years	1	1	2311.22528922353	12	5	0	0	Q1
187	626	10+drinks/month	0	91	66.9	1.72	78	99	66	6.9	80	113	4	192	132	75	Non-Coronary Heart Disease	0	0	11.1257253168774	current	High school graduate/ GED	normal	22.8	Non-Hispanic Black	male	>=60 years	2	12	1017.43834578824	17	5.4	0	0	Q3
188	627	1-5drinks/month	0	84.5	52	1.81	248	57	61	5	138	84	5.1	339	158	90	Non-Coronary Heart Disease	0	0	11.718041645258	never	Less than 9th grade	normal	22.27	Mexican American	female	>=60 years	1	12	363.258619294118	10	5.4	0	0	Q4
189	628	non-drinks/month	1	111	82.9	1.78	171	37	64	3.7	217	185	4.6	259	103	61	Non-Coronary Heart Disease	0	0	12.1911791560916	current	High school graduate/ GED	obese	36.6	Non-Hispanic white	female	>=60 years	2	5	4109.61123275294	18	8.5	0	0	Q4
190	636	10+drinks/month	0	94.2	69.5	1.82	55	73	46	5.3	90	94	5	144	102	58	Non-Coronary Heart Disease	1	0	11.2994811111526	current	Some college or AA	normal	22.34	Non-Hispanic white	male	<60 years	1	8	9024.58763990588	12	4.4	0	0	Q3
191	639	1-5drinks/month	0	92.7	70.9	1.26	133	49	32	4.3	65	87.6	5.1	185	101	79	Non-Coronary Heart Disease	0	0	11.0092216763128	never	Some college or AA	overweight	27.66	Non-Hispanic white	female	<60 years	2	1	9358.54544131765	14	4.9	0	0	Q3
192	642	1-5drinks/month	0	103.1	79.4	1.78	175	49	59	7.9	76	91	4.8	245	118	68	Coronary Heart Disease	0	1	11.5704010889943	current	9–11th grade (12th grade with no diploma)	overweight	26.65	Non-Hispanic white	male	<60 years	1	11	8452.12248	15	5.7	1	0	Q4
193	643	1-5drinks/month	0	90.6	76.3	2.51	111	72	46	5	44	90	4.7	194	116	80	Non-Coronary Heart Disease	0	0	10.3720816925514	current	Some college or AA	normal	24.05	Non-Hispanic Black	male	<60 years	1	8	2230.38286475294	9	5	0	0	Q2
194	644	non-drinks/month	0	100	107	2.02	117	52	32	6.4	63	99	4.4	180	113	68	Non-Coronary Heart Disease	0	0	9.66736489045664	never	College graduate or above	obese	36.21	Non-Hispanic Black	female	<60 years	2	13	3275.09655171765	9	5.1	0	0	Q1
195	645	1-5drinks/month	0	93.9	68.3	3.02	71	25	76	7.6	148	106.9	4.2	122	173	76	Non-Coronary Heart Disease	0	0	11.3620119163686	former	Some college or AA	normal	23.58	Non-Hispanic white	male	>=60 years	2	5	3883.53152150588	14	5.1	0	0	Q3
196	646	1-5drinks/month	0	108.3	90.6	4.52	96	32	45	6	163	97	4.4	157	114	77	Non-Coronary Heart Disease	0	0	11.377958824845	current	High school graduate/ GED	obese	33.2	Other Hispanic	female	<60 years	1	6	12006.8196363294	15	5.6	0	0	Q3
197	647	1-5drinks/month	0	101.2	89.1	1.95	101	34	44	5	62	103	4.5	146	106	73	Non-Coronary Heart Disease	1	0	10.7211571146282	current	College graduate or above	overweight	29.63	Non-Hispanic Black	male	<60 years	1	7	3360.69844442353	15	5.3	0	0	Q2
198	652	1-5drinks/month	0	91.2	61.7	0.61	17	38	54	3.2	225	78.3	4.6	98	164	90	Non-Coronary Heart Disease	0	0	11.6105356503273	never	Less than 9th grade	overweight	27.31	Other Hispanic	female	<60 years	1	11	6302.39293534118	9	5.1	0	0	Q4
199	654	non-drinks/month	1	98	58.6	0.73	79	54	67	3.7	498	115	4.1	227	135	68	Coronary Heart Disease	0	1	12.8019836346925	former	Less than 9th grade	overweight	28.78	Mexican American	female	>=60 years	1	3	403.694864188235	16	5.9	1	0	Q4
200	655	non-drinks/month	1	121.7	110.5	2.56	83	44	69	7.7	604	281	4.5	240	146	46	Coronary Heart Disease	0	1	11.5773573677204	never	High school graduate/ GED	obese	35.92	Non-Hispanic white	male	>=60 years	2	10	6175.31434992941	21	8.8	0	1	Q4
201	658	non-drinks/month	0	83	64.6	2.69	119	51	37	3.2	90	94	4.4	186	104	70	Non-Coronary Heart Disease	1	0	10.3267064872139	never	College graduate or above	overweight	25.05	Other Hispanic	female	<60 years	1	2	12002.5327864471	11	5.2	0	0	Q2
202	665	1-5drinks/month	0	112.2	111.2	2.33	124	30	28	6	382	107	4.7	222	112	80	Non-Coronary Heart Disease	1	0	10.6399714663976	never	High school graduate/ GED	obese	33.46	Non-Hispanic white	male	<60 years	1	10	7364.98623962353	14	5.5	0	0	Q2
203	668	1-5drinks/month	0	80	80.8	1.27	114	59	24	5	40	94.3	4.5	180	132	85	Non-Coronary Heart Disease	1	0	8.8998831897997	never	High school graduate/ GED	normal	24.47	Non-Hispanic Black	male	<60 years	1	7	2529.14835689412	12	5.2	0	0	Q1
204	671	non-drinks/month	1	103	65.5	2.4	146	55	82	4.5	130	139	4.3	223	146	72	Non-Coronary Heart Disease	0	0	12.7267225022334	never	High school graduate/ GED	overweight	27.33	Non-Hispanic white	female	>=60 years	1	1	2414.93750512941	21	6.5	0	0	Q4
205	674	5-10drinks/month	0	91.4	70.4	5	108	55	34	2.5	112	80.5	4.8	185	110	78	Non-Coronary Heart Disease	0	0	10.8933100821309	never	Some college or AA	normal	24.22	Non-Hispanic white	female	<60 years	2	2	9803.95334287059	9	4.7	0	0	Q3
206	675	1-5drinks/month	1	89	67.7	0.47	126	69	45	4.7	100	377.7	4	216	124	76	Non-Coronary Heart Disease	1	0	10.8167221053734	current	Some college or AA	normal	23.43	Non-Hispanic Black	female	<60 years	1	7	2012.31536244706	11	12.5	0	0	Q2
207	677	1-5drinks/month	0	91.5	69.4	1.05	215	27	32	5.1	417	101	4.7	307	118	76	Non-Coronary Heart Disease	0	0	10.983515287428	current	9–11th grade (12th grade with no diploma)	overweight	26.51	Other Hispanic	male	<60 years	1	2	13900.6685392941	11	5.3	0	0	Q3
208	678	5-10drinks/month	1	109.3	103.6	3.48	144	34	61	7.7	284	160.8	4.3	232	135	82	Non-Coronary Heart Disease	0	0	10.7384174829725	current	High school graduate/ GED	obese	31.94	Non-Hispanic Black	male	>=60 years	1	7	805.573618070588	16	6.9	0	0	Q2
209	681	1-5drinks/month	1	121.1	107.5	2.93	111	43	48	4.9	120	208	4.5	181	126	67	Non-Coronary Heart Disease	0	0	11.6799211529674	former	Some college or AA	obese	37.07	Mexican American	male	<60 years	1	4	2763.32881562353	11	8.5	0	0	Q4
210	684	1-5drinks/month	0	84	67.2	2.64	119	45	31	3.3	61	84.1	4.4	165	103	66	Non-Coronary Heart Disease	0	0	10.2469507659596	never	High school graduate/ GED	normal	23.72	Non-Hispanic white	female	<60 years	1	1	9130.12671341176	11	4.9	0	0	Q1
211	685	non-drinks/month	0	107	77.7	2.17	106	40	75	6.8	173	112.7	4.4	170	98	64	Non-Coronary Heart Disease	0	0	12.1387304669301	current	9–11th grade (12th grade with no diploma)	normal	23.64	Non-Hispanic white	male	>=60 years	1	5	4707.26267952941	11	5.3	1	0	Q4
212	686	1-5drinks/month	0	91.5	74.2	5	163	37	39	7.1	129	85.7	4.7	216	112	66	Non-Coronary Heart Disease	0	0	10.6223141523626	former	College graduate or above	normal	23.9	Non-Hispanic white	male	<60 years	2	2	8820.69479924706	16	5.1	0	0	Q2
213	689	1-5drinks/month	0	76.5	61.1	1.46	71	39	21	6.6	46	91	4.5	112	115	71	Non-Coronary Heart Disease	1	0	9.78680263049757	never	College graduate or above	normal	18.9	Non-Hispanic white	male	<60 years	1	9	7740.01743378824	13	4.4	0	0	Q1
214	690	1-5drinks/month	0	97.9	70.5	3.16	106	60	68	5.1	278	85	4.1	229	140	89	Non-Coronary Heart Disease	0	0	11.6597203231546	never	Some college or AA	overweight	25.49	Mexican American	female	>=60 years	1	13	332.099316517647	11	5.3	0	0	Q4
215	692	1-5drinks/month	0	132.6	135.4	5	107	39	53	6.4	137	107.8	4	172	124	81	Non-Coronary Heart Disease	0	0	11.3955211601347	never	Some college or AA	obese	42.21	Non-Hispanic white	male	<60 years	2	6	6803.40321148235	15	5.1	0	0	Q3
216	695	1-5drinks/month	1	95.4	74.2	1.21	96	58	59	5.4	210	166.1	4.8	198	124	72	Non-Coronary Heart Disease	0	0	11.0750685260698	former	High school graduate/ GED	overweight	26.1	Mexican American	male	<60 years	1	12	1165.02527510588	15	7.1	0	0	Q3
217	698	1-5drinks/month	0	88.4	62.8	3.42	129	42	52	5.7	281	110	4.8	221	130	70	Coronary Heart Disease	0	1	11.155073679264	never	Some college or AA	overweight	26.55	Mexican American	female	<60 years	2	2	964.083976847059	9	5.2	1	1	Q3
218	701	1-5drinks/month	1	126.5	117	2.72	112	32	32	6.2	269	224.4	4.3	191	117	85	Non-Coronary Heart Disease	0	0	11.6949291370819	former	Some college or AA	obese	38.56	Non-Hispanic Black	female	<60 years	2	8	3030.15833581176	8	9.1	0	0	Q4
219	703	non-drinks/month	0	93.1	79.3	2.11	71	60	33	4.5	72	88.4	3.7	135	117	71	Non-Coronary Heart Disease	1	0	10.4547364022656	never	Less than 9th grade	obese	31.69	Other Hispanic	female	<60 years	2	7	6894.72103416471	11	4.9	0	0	Q2
220	705	1-5drinks/month	1	102.1	65.8	2.04	129	37	85	5.6	176	105	4.2	198	196	99	Non-Coronary Heart Disease	0	0	12.5867264962173	former	Less than 9th grade	overweight	28	Non-Hispanic white	male	>=60 years	2	1	1659.77594315294	31	5.7	0	0	Q4
221	708	non-drinks/month	0	99.1	73.8	0.4	104	33	26	5.9	88	86	4.6	152	114	74	Non-Coronary Heart Disease	0	0	11.5357403851275	never	Less than 9th grade	obese	34.67	Mexican American	female	<60 years	2	13	1311.60459952941	9	5.2	0	0	Q4
222	723	1-5drinks/month	0	127	113.3	1.31	168	66	32	6.6	92	90.9	3.9	263	134	86	Non-Coronary Heart Disease	0	0	11.9313274811888	never	High school graduate/ GED	obese	43.71	Non-Hispanic Black	female	<60 years	2	4	2254.44144169412	10	5.5	0	0	Q4
223	727	10+drinks/month	0	95	81	1.76	152	56	32	4.7	83	107.9	4.8	215	123	80	Non-Coronary Heart Disease	0	0	10.5555555555556	former	Some college or AA	overweight	26.03	Mexican American	male	<60 years	1	13	1600.22889487059	20	5.3	0	0	Q2
224	728	10+drinks/month	0	100	76.2	4	123	70	51	4.1	59	88.8	4.3	202	97	69	Non-Coronary Heart Disease	1	0	11.4557232770578	former	High school graduate/ GED	overweight	27.69	Non-Hispanic white	female	<60 years	2	6	7589.96635105882	13	5.1	0	0	Q4
225	729	non-drinks/month	0	101.7	90.2	1.1	106	39	68	6	55	88.9	4.5	154	128	71	Non-Coronary Heart Disease	0	0	10.7082298375022	never	Less than 9th grade	overweight	27.29	Non-Hispanic white	male	>=60 years	2	3	4738.51178955294	21	5.6	0	0	Q2
226	731	non-drinks/month	1	99	79.9	4.59	86	41	62	4	101	51.9	4.3	152	131	68	Non-Coronary Heart Disease	0	0	11.075460816163	never	Less than 9th grade	overweight	28.86	Mexican American	female	>=60 years	1	4	570.0552384	15	7.3	0	0	Q3
227	734	1-5drinks/month	0	79.2	63.8	2.89	169	79	51	5.2	87	75	4.9	248	112	69	Non-Coronary Heart Disease	0	0	9.91550509955546	never	Less than 9th grade	overweight	26.97	Mexican American	female	<60 years	2	2	925.264464376471	11	5.3	0	0	Q1
228	737	1-5drinks/month	0	76.3	59	0.94	143	68	22	4.1	69	89	4.5	231	104	76	Non-Coronary Heart Disease	0	0	9.93341390783686	never	College graduate or above	normal	22.4	Non-Hispanic Black	female	<60 years	2	4	2679.62385148235	15	5.3	0	0	Q1
229	741	non-drinks/month	0	133.1	105.2	2.1	101	59	80	5	86	95	4.2	174	165	72	Non-Coronary Heart Disease	0	0	12.9768769201515	former	9–11th grade (12th grade with no diploma)	obese	39.16	Non-Hispanic white	female	>=60 years	2	6	2527.27598098824	17	4.9	0	0	Q4
230	747	1-5drinks/month	0	75.1	55.3	2.01	108	70	24	3.6	28	100	4.3	187	110	70	Non-Coronary Heart Disease	1	0	10.0989767264928	never	College graduate or above	normal	22.12	Other Hispanic	female	<60 years	2	9	2127.91926098824	19	4.8	0	0	Q1
231	753	5-10drinks/month	0	85	63.1	0.83	113	75	20	7.9	34	68.1	5.5	188	100	68	Non-Coronary Heart Disease	1	0	10.7005043055469	current	9–11th grade (12th grade with no diploma)	normal	22.41	Mexican American	male	<60 years	1	12	2013.89478230588	14	4.8	0	0	Q2
232	754	1-5drinks/month	0	66.7	41.3	0.99	144	36	30	3	35	81.2	4.2	187	102	74	Non-Coronary Heart Disease	0	0	10.378887585192	former	Less than 9th grade	underweight	18.28	Non-Hispanic Black	female	<60 years	2	7	2790.01193091765	9	5.1	0	0	Q2
233	757	1-5drinks/month	0	91.3	76.6	1.02	139	53	29	5.3	114	104.9	4.7	207	139	84	Non-Coronary Heart Disease	1	0	10.4317313173204	current	High school graduate/ GED	overweight	25.56	Non-Hispanic white	male	<60 years	2	1	7888.02661967059	6	4.8	0	0	Q2
234	764	1-5drinks/month	0	115.5	105.3	2.88	118	35	39	7.7	205	82.3	4.8	193	127	85	Non-Coronary Heart Disease	0	0	11.2555779144402	never	High school graduate/ GED	obese	37.18	Non-Hispanic white	male	<60 years	3	1	7419.67626597647	17	5.4	0	0	Q3
235	765	non-drinks/month	0	91.6	73.3	0.69	72	49	36	3.6	69	98	4.4	151	120	65	Non-Coronary Heart Disease	0	0	10.6990073617417	never	Some college or AA	overweight	29.07	Mexican American	female	<60 years	1	12	1945.98483105882	12	5.1	0	0	Q2
236	770	1-5drinks/month	1	95.2	75.6	0.87	86	37	27	5.6	178	95	5.2	166	134	58	Non-Coronary Heart Disease	1	0	10.949040208232	current	9–11th grade (12th grade with no diploma)	overweight	29.61	Mexican American	male	<60 years	2	2	2000.5902048	11	5.3	0	0	Q3
237	776	1-5drinks/month	0	98.3	90.4	3.88	144	32	45	6.6	153	114	4.7	208	124	85	Non-Coronary Heart Disease	1	0	10.3387802039793	never	College graduate or above	overweight	28.5	Non-Hispanic white	male	<60 years	2	8	9022.62247962353	14	5.2	0	0	Q2
238	778	non-drinks/month	0	95.7	73.6	2.17	131	58	40	3.3	41	99.4	4.4	195	110	73	Non-Coronary Heart Disease	0	0	11.1550887685748	never	Some college or AA	overweight	26.23	Non-Hispanic white	female	<60 years	2	1	8777.00591152941	9	5.4	0	0	Q3
239	781	non-drinks/month	0	99.2	81.3	2.09	144	45	43	5	108	115.1	4.6	201	146	65	Non-Coronary Heart Disease	0	0	11.0018672238318	never	High school graduate/ GED	obese	32.48	Non-Hispanic Black	female	<60 years	2	11	3256.42349590588	13	5.3	0	0	Q3
240	782	non-drinks/month	0	105.4	84.6	5	98	48	61	4.9	108	87	4.4	177	142	70	Non-Coronary Heart Disease	1	0	11.4592298166388	current	Less than 9th grade	obese	32.4	Mexican American	female	>=60 years	1	3	401.451541647059	16	5.5	0	0	Q4
241	783	10+drinks/month	0	110.2	97.6	0.1	146	36	44	5.9	259	98.9	4.4	234	121	52	Non-Coronary Heart Disease	0	0	11.1546689482146	current	High school graduate/ GED	overweight	29.11	Non-Hispanic white	male	<60 years	1	5	11165.9985549176	10	5.1	0	0	Q3
242	784	1-5drinks/month	0	100.2	89.9	2.25	149	45	33	7	183	105.9	4.9	225	140	76	Non-Coronary Heart Disease	0	0	10.5678800611932	current	9–11th grade (12th grade with no diploma)	obese	32.31	Mexican American	male	<60 years	1	13	1973.81656432941	19	5.5	0	0	Q2
243	787	non-drinks/month	1	95.7	84	0.9	79	75	79	7.9	114	234.1	4.3	176	176	60	Non-Coronary Heart Disease	0	0	10.4417260477922	never	9–11th grade (12th grade with no diploma)	overweight	28.33	Non-Hispanic Black	female	>=60 years	2	5	1204.07072169412	35	8.2	0	0	Q2
244	788	1-5drinks/month	0	109.2	90.7	2.87	132	52	80	5.2	101	112.8	4.5	207	132	70	Non-Coronary Heart Disease	0	0	11.4661863270417	former	College graduate or above	obese	30.73	Non-Hispanic white	male	>=60 years	1	7	1361.72136131765	26	5.3	0	0	Q4
245	789	non-drinks/month	0	82.5	62.4	5	64	58	65	4.3	119	106	4.3	151	190	75	Non-Coronary Heart Disease	0	0	10.4438747230503	never	High school graduate/ GED	normal	20.59	Non-Hispanic white	female	>=60 years	1	7	4215.59562051765	13	4.9	0	0	Q2
246	792	non-drinks/month	0	68.5	45.3	0.88	125	93	82	3.3	88	90	4.4	221	164	64	Non-Coronary Heart Disease	0	0	10.1775084231945	former	Less than 9th grade	underweight	18.47	Non-Hispanic white	female	>=60 years	2	6	2207.72531952941	18	5.2	0	0	Q1
247	793	1-5drinks/month	0	105.2	106.2	1.83	198	62	28	4.3	64	94.4	4.5	205	101	80	Non-Coronary Heart Disease	0	0	10.208301337434	never	High school graduate/ GED	obese	38.13	Non-Hispanic Black	female	<60 years	2	8	3247.36723256471	7	5.4	0	0	Q1
248	800	1-5drinks/month	1	108.5	84	3.55	135	59	70	4.7	88	176	4.4	220	181	70	Non-Coronary Heart Disease	1	0	11.8383205453026	never	Some college or AA	obese	31.97	Non-Hispanic white	female	>=60 years	1	11	6459.39496790588	18	7.3	0	0	Q4
249	803	1-5drinks/month	0	96.4	78.2	0.48	96	47	41	4.9	118	101.9	4.3	166	158	94	Non-Coronary Heart Disease	1	0	10.9011836800688	current	Less than 9th grade	overweight	25.8	Mexican American	male	<60 years	1	12	1002.37536583529	13	5.5	0	0	Q3
250	804	1-5drinks/month	0	98.6	76.2	4.04	164	52	50	4.9	96	112.7	4.7	222	135	87	Non-Coronary Heart Disease	1	0	11.295343151179	former	College graduate or above	overweight	26.46	Other Hispanic	male	<60 years	3	1	5627.34270795294	14	5.6	0	0	Q3
251	807	non-drinks/month	0	85.1	60.9	2.87	103	35	77	7.3	243	91.1	4.2	191	134	61	Non-Coronary Heart Disease	0	0	10.9048805752859	former	High school graduate/ GED	normal	23.47	Other/multiracial	female	>=60 years	2	9	858.725260988235	22	6.1	0	0	Q3
252	809	non-drinks/month	0	83	57.3	5	137	92	30	2.7	122	78.1	4.4	244	116	39	Non-Coronary Heart Disease	0	0	10.9648016895314	never	College graduate or above	normal	20.55	Non-Hispanic white	female	<60 years	1	8	597.367520752941	10	4.7	0	0	Q3
253	811	1-5drinks/month	0	81.8	60.2	0.74	103	46	35	3.1	59	88.8	4.9	159	104	79	Non-Coronary Heart Disease	1	0	10.5427779125313	never	High school graduate/ GED	normal	23.05	Mexican American	female	<60 years	1	5	1775.88868687059	10	5.1	0	0	Q2
254	812	non-drinks/month	0	99.5	88.3	3.18	127	64	56	4.1	102	102	4.3	208	158	0	Non-Coronary Heart Disease	0	0	10.5887020711478	never	Some college or AA	obese	37.67	Non-Hispanic Black	female	<60 years	1	7	2391.83335717647	20	5.4	0	0	Q2
255	813	5-10drinks/month	0	96.1	79.44	0.76	130	53	62	5.6	115	102.2	4.4	202	102	67	Non-Coronary Heart Disease	0	0	10.7821102904864	current	Less than 9th grade	normal	24.74	Mexican American	male	>=60 years	2	3	284.574530823529	17	5.4	0	0	Q2
256	815	non-drinks/month	0	91.4	73.5	0.83	142	41	48	6.3	232	96	4.6	228	132	88	Non-Coronary Heart Disease	0	0	10.661112499542	former	Less than 9th grade	overweight	25.43	Mexican American	male	<60 years	1	4	1235.71263190588	14	5.9	0	0	Q2
257	816	1-5drinks/month	0	82.3	55.1	1.85	165	57	44	6.1	86	102.4	5	244	122	78	Non-Coronary Heart Disease	0	0	11.0872549907761	former	Less than 9th grade	normal	19.83	Mexican American	male	<60 years	2	6	966.943155011765	15	5.1	0	0	Q3
258	818	10+drinks/month	0	103.6	88.7	0.78	25	40	27	4.9	285	95	4.5	126	120	79	Non-Coronary Heart Disease	0	0	11.0001332368686	current	9–11th grade (12th grade with no diploma)	overweight	27.29	Mexican American	male	<60 years	1	12	2282.5025408	14	5.4	0	0	Q3
259	828	1-5drinks/month	0	98	64.2	1.01	163	56	65	6.1	158	112.3	4.4	245	122	62	Non-Coronary Heart Disease	0	0	12.2309041193333	current	9–11th grade (12th grade with no diploma)	overweight	25.78	Non-Hispanic Black	female	>=60 years	2	5	1303.82557609412	13	6	0	0	Q4
260	831	5-10drinks/month	0	113.4	108.9	4.55	153	26	49	8.4	257	118	4.3	231	122	92	Non-Coronary Heart Disease	0	0	10.8667359594877	never	College graduate or above	obese	35.8	Non-Hispanic white	male	<60 years	2	5	9465.34610672941	15	5.7	0	0	Q3
261	835	non-drinks/month	0	69	49.34	0.07	145	44	51	2.8	106	91.4	4.3	205	112	71	Non-Coronary Heart Disease	0	0	9.82312155403065	never	High school graduate/ GED	normal	20.02	Mexican American	female	<60 years	2	3	912.266050258824	14	5.7	0	0	Q1
262	836	1-5drinks/month	0	72	63.7	3.59	85	57	29	6.1	42	72.5	4.7	147	106	70	Non-Coronary Heart Disease	0	0	9.02116819858659	current	College graduate or above	normal	22.95	Non-Hispanic white	female	<60 years	2	9	4515.21840075294	15	5.2	0	0	Q1
263	850	10+drinks/month	0	92.7	80.3	3.16	142	58	41	4.5	214	99	5	240	130	87	Non-Coronary Heart Disease	1	0	10.3447967320363	current	College graduate or above	normal	23.77	Non-Hispanic white	male	<60 years	3	1	8258.30106842353	17	5.2	0	0	Q2
264	852	10+drinks/month	0	99.6	66.3	1.6	204	40	76	7.3	233	113.1	4.4	283	159	97	Non-Coronary Heart Disease	0	0	12.232143694648	never	High school graduate/ GED	obese	30.15	Non-Hispanic white	female	>=60 years	2	6	4982.68741571765	17	5.8	0	0	Q4
265	855	5-10drinks/month	0	81.8	56.7	3.16	115	52	56	4.4	106	89	4.2	189	104	59	Non-Coronary Heart Disease	0	0	10.8633000270615	never	Some college or AA	normal	23.33	Mexican American	female	<60 years	1	5	694.192780611765	13	5.1	0	0	Q3
266	858	1-5drinks/month	0	109.2	86.6	2.5	134	40	50	3.4	112	91	4.7	198	96	66	Non-Coronary Heart Disease	0	0	11.7344757649441	former	9–11th grade (12th grade with no diploma)	overweight	29.93	Non-Hispanic Black	male	<60 years	1	11	1855.165792	30	4.9	0	0	Q4
267	861	non-drinks/month	0	81.5	52.8	5	88	47	72	4.8	186	112.2	4.4	166	150	56	Coronary Heart Disease	0	1	11.2160683572248	former	High school graduate/ GED	normal	22.64	Non-Hispanic white	female	>=60 years	1	5	6297.84164705882	13	5.9	0	0	Q3
268	862	1-5drinks/month	1	93.9	71.4	0.94	140	28	53	3.2	473	164.9	4.3	262	141	81	Non-Coronary Heart Disease	0	0	11.1126205790738	current	9–11th grade (12th grade with no diploma)	overweight	26.48	Mexican American	male	<60 years	2	2	1158.80498541176	25	8.8	0	0	Q3
269	864	1-5drinks/month	0	72.2	59.2	5	131	50	38	4.1	52	88.8	4.8	181	107	62	Non-Coronary Heart Disease	1	0	9.38374817062616	never	College graduate or above	normal	24.39	Non-Hispanic white	female	<60 years	3	1	7357.51960225882	13	4.7	0	0	Q1
270	865	non-drinks/month	0	103.6	74.34	0.75	132	58	73	3.7	76	95.6	4.1	205	109	72	Non-Coronary Heart Disease	0	0	12.0156834110372	former	Less than 9th grade	overweight	28.22	Mexican American	male	>=60 years	2	3	436.623448658824	14	5.3	0	0	Q4
271	867	non-drinks/month	0	79.2	66.2	4.19	67	70	30	3.4	56	95.5	4.4	150	113	65	Non-Coronary Heart Disease	0	0	9.73410859250268	never	High school graduate/ GED	normal	23.04	Non-Hispanic white	female	<60 years	3	1	7754.15293270588	16	4.9	0	0	Q1
272	871	non-drinks/month	0	79.1	61.8	0.66	129	42	68	6.1	164	94	4.3	207	136	76	Non-Coronary Heart Disease	0	0	10.0619521097499	never	Less than 9th grade	overweight	25.72	Other Hispanic	female	>=60 years	2	9	2669.84474089412	12	5.9	0	0	Q1
273	875	non-drinks/month	1	118	78.3	0.08	163	61	74	4.3	165	100.8	4.4	248	177	93	Non-Coronary Heart Disease	0	0	13.3352489045426	never	Less than 9th grade	obese	35.41	Mexican American	female	>=60 years	2	2	388.237002917647	25	6	0	0	Q4
274	876	non-drinks/month	1	95.4	69.1	0.92	164	76	62	4.3	131	282	4.3	259	114	61	Non-Coronary Heart Disease	0	0	11.4764970931125	former	Less than 9th grade	overweight	28.25	Mexican American	female	>=60 years	1	13	346.102081882353	24	11.4	0	0	Q4
275	878	non-drinks/month	0	86.2	65.2	2.22	141	67	75	4.4	123	95.4	4.2	230	146	74	Non-Coronary Heart Disease	0	0	10.6753830695194	never	9–11th grade (12th grade with no diploma)	overweight	26.89	Non-Hispanic white	female	>=60 years	1	1	5694.14762447059	15	5.3	0	0	Q2
276	879	10+drinks/month	0	96	70.3	5	121	36	57	5.9	124	114.9	4.3	177	121	68	Coronary Heart Disease	1	1	11.4496858398887	never	College graduate or above	normal	24.58	Other/multiracial	male	<60 years	2	5	6728.06888583529	14	6.3	1	0	Q4
277	880	non-drinks/month	0	95.4	69.4	4.06	231	45	24	6.1	109	84.3	4.5	285	110	77	Non-Coronary Heart Disease	0	0	11.4516651193511	former	High school graduate/ GED	overweight	28.41	Non-Hispanic white	female	<60 years	1	11	8706.73640790588	10	5.1	0	0	Q4
278	881	10+drinks/month	0	81.8	65.3	1.79	178	93	42	4.4	59	93.6	4.7	267	113	71	Non-Coronary Heart Disease	0	0	10.1227080857486	current	High school graduate/ GED	normal	21.59	Non-Hispanic white	female	<60 years	1	9	9185.54063849412	16	4.9	0	0	Q1
279	883	10+drinks/month	0	84.8	60.1	1.2	50	78	52	9.6	143	89	3.4	152	113	56	Non-Coronary Heart Disease	0	0	10.9385212858107	never	9–11th grade (12th grade with no diploma)	normal	23.07	Non-Hispanic Black	female	<60 years	1	7	2517.88227915294	7	4.8	0	0	Q3
280	884	10+drinks/month	0	98.2	82	5	121	43	25	7.4	207	92	4.6	203	104	70	Non-Coronary Heart Disease	1	0	10.8443758605499	current	Some college or AA	overweight	26.32	Non-Hispanic white	male	<60 years	2	11	8510.10837157647	11	5.1	0	0	Q2
281	885	10+drinks/month	0	111	90.8	2.62	101	44	72	11	204	111	4.4	175	117	59	Coronary Heart Disease	0	1	11.6487695744709	never	High school graduate/ GED	obese	32.32	Non-Hispanic white	female	>=60 years	2	8	4562.61563727059	25	5.7	0	0	Q4
282	886	non-drinks/month	0	89.9	74.74	0.15	194	42	45	3.9	115	84.5	4.7	252	111	69	Non-Coronary Heart Disease	1	0	10.3987980717952	never	Some college or AA	normal	24.13	Non-Hispanic white	female	<60 years	2	3	8863.41377769412	14	5.1	0	0	Q2
283	887	1-5drinks/month	0	99.9	84.2	5	100	47	56	7.7	50	109.3	4.4	159	128	75	Non-Coronary Heart Disease	0	0	10.8870305721687	former	Less than 9th grade	obese	30.08	Mexican American	male	<60 years	2	6	1058.78338672941	14	6	0	0	Q3
284	889	1-5drinks/month	1	127.4	111.8	1.78	64	47	80	6.6	72	144.5	4.1	120	146	86	Coronary Heart Disease	0	1	12.0489312466312	never	Less than 9th grade	obese	37.4	Non-Hispanic Black	male	>=60 years	2	9	666.330713035294	17	6	0	0	Q4
285	896	1-5drinks/month	0	79.1	59.3	0.36	112	46	41	6.4	119	89.3	4.8	184	108	68	Non-Coronary Heart Disease	0	0	10.2718610703333	current	Less than 9th grade	normal	22.6	Mexican American	male	<60 years	2	12	1001.66611538824	7	5.3	0	0	Q1
286	897	non-drinks/month	0	104.4	82.9	2.17	192	56	54	6	166	103.7	4.8	275	149	79	Non-Coronary Heart Disease	0	0	11.466298233297	never	Less than 9th grade	obese	33.68	Mexican American	female	<60 years	1	3	1153.85123068235	13	5.7	0	0	Q4
287	898	non-drinks/month	0	85.4	68.4	2.49	241	40	27	5.2	143	85.3	3.9	297	120	79	Non-Coronary Heart Disease	1	0	10.3259452932325	never	Some college or AA	overweight	27.09	Non-Hispanic white	female	<60 years	1	2	834.326855529412	13	4.9	0	0	Q2
288	905	non-drinks/month	0	127.1	109.2	1.97	96	52	31	5.1	110	89.9	4.2	167	123	77	Non-Coronary Heart Disease	1	0	12.1628186498508	never	Some college or AA	obese	43.41	Non-Hispanic Black	female	<60 years	2	12	2644.502752	14	4.9	0	0	Q4
289	906	5-10drinks/month	0	103.2	86.3	1.6	131	59	28	6	93	100	5	206	108	81	Non-Coronary Heart Disease	1	0	11.1089829299591	never	Some college or AA	overweight	27.33	Non-Hispanic white	male	<60 years	2	1	7853.67615058824	12	5.1	0	0	Q3
290	907	1-5drinks/month	0	99	90.9	3.56	150	32	77	7.4	115	89	4.2	209	116	72	Non-Coronary Heart Disease	1	0	10.3837267962046	never	High school graduate/ GED	overweight	28.92	Non-Hispanic white	male	>=60 years	2	5	3330.67110456471	29	5.3	0	0	Q2
291	908	non-drinks/month	0	80.1	53.7	3.41	174	52	68	4.2	156	99.9	4.8	256	136	73	Non-Coronary Heart Disease	0	0	10.9306345172511	never	High school graduate/ GED	normal	24.29	Non-Hispanic white	female	>=60 years	2	1	5107.80205967059	17	5.6	0	0	Q3
292	909	1-5drinks/month	0	88.8	75	1.9	172	41	40	5.2	104	84	4.6	229	116	78	Non-Coronary Heart Disease	0	0	10.2537407808078	current	9–11th grade (12th grade with no diploma)	normal	22.72	Non-Hispanic white	male	<60 years	3	1	7652.73093854118	16	5.2	0	0	Q1
293	914	non-drinks/month	0	135	139.2	5	113	37	41	7.5	93	97.6	4.2	167	124	74	Non-Coronary Heart Disease	0	0	11.4423216236012	never	9–11th grade (12th grade with no diploma)	obese	45.19	Non-Hispanic Black	male	<60 years	2	7	2020.44384432941	17	5.5	0	0	Q4
294	917	1-5drinks/month	0	63	40.4	2.18	67	42	82	3.1	122	108.3	3.7	132	108	68	Non-Coronary Heart Disease	0	0	9.91173921455895	former	College graduate or above	underweight	17.01	Mexican American	female	>=60 years	1	4	994.671040941177	19	5.5	0	0	Q1
295	920	non-drinks/month	0	102	74.4	1.42	107	38	56	5.2	118	86.7	4	165	141	74	Non-Coronary Heart Disease	0	0	11.8253418418843	never	High school graduate/ GED	obese	30.61	Other Hispanic	female	<60 years	2	7	4990.32443934118	13	5.7	0	0	Q4
296	921	1-5drinks/month	0	83.7	70.6	2.63	82	27	26	6.4	214	94.6	4.5	148	124	75	Non-Coronary Heart Disease	0	0	9.96146257052193	never	Some college or AA	normal	24.06	Non-Hispanic white	male	<60 years	1	7	6073.60431134118	20	5.2	0	0	Q1
297	924	1-5drinks/month	1	118.5	97.4	1.5	142	25	42	4.2	208	215	4.1	201	125	70	Non-Coronary Heart Disease	0	0	12.0071205773292	former	Some college or AA	obese	37.86	Mexican American	female	<60 years	1	4	1861.75629891765	8	8.1	0	0	Q4
298	928	non-drinks/month	0	97	80.3	1.16	184	33	52	7.1	178	93	4.2	261	110	68	Non-Coronary Heart Disease	0	0	10.824652459628	former	High school graduate/ GED	overweight	28.83	Non-Hispanic Black	female	<60 years	2	11	3219.00427407059	17	6.1	0	0	Q2
299	929	1-5drinks/month	0	102.9	75.94	2.16	146	37	71	7.6	115	112.1	4.5	205	103	71	Non-Coronary Heart Disease	0	0	11.8081015206618	current	High school graduate/ GED	overweight	29.26	Non-Hispanic white	male	>=60 years	2	11	3564.91957609412	22	5.8	0	0	Q4
300	933	1-5drinks/month	0	73.2	46	5	97	74	30	4.5	51	105.7	4.3	179	108	56	Non-Coronary Heart Disease	1	0	10.7927511905385	never	College graduate or above	normal	20.55	Non-Hispanic white	female	<60 years	2	7	7419.16711265882	11	5	0	0	Q2
301	936	non-drinks/month	0	87.5	93.3	5	109	53	29	6.5	81	96.6	4.4	177	123	74	Non-Coronary Heart Disease	1	0	9.05872824086846	never	College graduate or above	overweight	26.54	Non-Hispanic Black	male	<60 years	1	13	2860.37750531765	18	5.2	0	0	Q1
302	941	non-drinks/month	0	75.5	57.1	0.58	68	51	21	4.7	66	86	3.9	131	161	77	Non-Coronary Heart Disease	0	0	9.99145869906899	never	Less than 9th grade	overweight	26.9	Non-Hispanic white	female	<60 years	2	8	6499.45576696471	9	4.8	1	0	Q1
303	943	non-drinks/month	1	104.2	81.6	1.07	101	43	78	5.5	164	120	4.8	168	118	62	Non-Coronary Heart Disease	0	0	11.5351338841597	former	Some college or AA	overweight	25.61	Non-Hispanic white	male	>=60 years	1	11	2331.53370823529	26	6.3	0	1	Q4
304	944	non-drinks/month	0	72	49	2.67	111	74	54	4.8	152	96.3	3.9	205	141	75	Non-Coronary Heart Disease	0	0	10.2857142857143	never	9–11th grade (12th grade with no diploma)	normal	22.89	Mexican American	female	<60 years	1	3	897.992672188235	15	5.8	0	0	Q1
305	949	10+drinks/month	0	90	57.3	1.76	120	58	67	3.5	98	100	4.5	207	186	76	Non-Coronary Heart Disease	0	0	11.8895440006967	former	College graduate or above	normal	23.61	Non-Hispanic white	female	>=60 years	1	12	5873.79189176471	10	5.2	0	0	Q4
306	950	1-5drinks/month	0	111.4	108.4	5	89	49	38	5.4	40	99.5	4.5	142	104	74	Non-Coronary Heart Disease	1	0	10.6996740992545	never	College graduate or above	overweight	29.75	Non-Hispanic white	male	<60 years	1	5	10593.0403213176	16	4.8	0	0	Q2
307	954	5-10drinks/month	0	110.9	91.1	4	164	34	55	5.5	133	96.1	4.3	225	111	69	Non-Coronary Heart Disease	0	0	11.6190964732206	former	Some college or AA	overweight	29.75	Other Hispanic	male	<60 years	2	7	6482.16064	11	5.4	0	0	Q4
308	956	non-drinks/month	0	91.9	77.6	0.75	74	56	56	6.9	112	112.7	4	150	134	74	Non-Coronary Heart Disease	0	0	10.4324100960598	former	9–11th grade (12th grade with no diploma)	obese	33.59	Other Hispanic	female	<60 years	3	1	5435.66361675294	14	6	0	0	Q2
309	958	1-5drinks/month	0	92.9	83.7	0	172	47	42	5.5	159	89.6	4.9	245	120	79	Non-Coronary Heart Disease	1	0	10.1543700240549	never	College graduate or above	overweight	25.58	Non-Hispanic white	male	<60 years	1	9	8266.16413364706	13	4.8	0	0	Q1
310	959	1-5drinks/month	0	97.1	82.6	1.8	158	34	28	6.6	530	105	4.6	298	109	71	Non-Coronary Heart Disease	0	0	10.6838850384932	current	High school graduate/ GED	overweight	29.87	Non-Hispanic white	male	<60 years	2	12	7318.90783115294	11	5.6	0	0	Q2
311	960	non-drinks/month	0	96.6	61.6	1.22	191	57	63	5.4	143	100	4.7	277	134	63	Non-Coronary Heart Disease	0	0	12.3079796732187	former	Less than 9th grade	overweight	29.54	Mexican American	female	>=60 years	1	4	305.476561129412	10	5.6	0	0	Q4
312	961	1-5drinks/month	0	115.2	108.4	5	132	51	51	3.9	76	109	4.2	209	112	86	Non-Coronary Heart Disease	0	0	11.0646540056923	never	Some college or AA	obese	35.11	Non-Hispanic white	male	<60 years	1	1	7419.95899689412	16	5.2	0	0	Q3
313	962	non-drinks/month	0	91.8	80.6	5	137	48	51	5.1	217	92.1	4.6	224	152	84	Non-Coronary Heart Disease	0	0	10.2252788491769	never	High school graduate/ GED	obese	31.33	Non-Hispanic white	female	<60 years	1	7	6202.12129392941	7	5.6	0	0	Q1
314	963	1-5drinks/month	1	88	67.3	5	115	38	80	5	196	104.5	3.6	199	155	30	Non-Coronary Heart Disease	0	0	10.726922428383	never	9–11th grade (12th grade with no diploma)	normal	23.31	Mexican American	male	>=60 years	2	2	210.154390776471	25	6	1	0	Q2
315	964	1-5drinks/month	1	86	70.9	0.94	97	48	62	3.3	91	266	4.3	162	115	67	Non-Coronary Heart Disease	0	0	10.2135174127605	never	Less than 9th grade	overweight	25.73	Other/multiracial	female	>=60 years	1	2	6874.04117270588	15	12	0	0	Q1
316	968	1-5drinks/month	1	96.4	75.8	2.11	108	66	72	4.4	114	178	4.5	198	153	88	Non-Coronary Heart Disease	0	0	11.0724169396995	former	9–11th grade (12th grade with no diploma)	normal	23.92	Non-Hispanic Black	male	>=60 years	2	11	1046.44546334118	11	8.8	0	0	Q3
317	969	non-drinks/month	0	91.9	67.5	2.35	170	39	30	7.7	334	92	4.3	265	111	82	Non-Coronary Heart Disease	0	0	11.1857117854944	former	High school graduate/ GED	overweight	25.85	Other/multiracial	female	<60 years	1	11	840.198741647059	8	5.2	0	0	Q3
318	971	non-drinks/month	1	117.5	105.7	2.26	99	39	26	4.7	67	166.9	3.5	145	131	78	Non-Coronary Heart Disease	1	0	11.4287931624658	never	High school graduate/ GED	obese	38.45	Non-Hispanic Black	female	<60 years	2	9	2793.09643350588	13	11.4	0	0	Q3
319	972	non-drinks/month	1	85.6	57.1	1.59	150	58	79	6.6	105	117	4.3	236	158	53	Non-Coronary Heart Disease	0	0	11.3280644323219	never	Less than 9th grade	normal	19.9	Non-Hispanic Black	male	>=60 years	2	4	748.753204517647	20	5.9	0	0	Q3
320	974	1-5drinks/month	0	81.2	62.4	2.4	135	45	37	3.4	105	87	4.4	196	105	74	Non-Coronary Heart Disease	0	0	10.2793045758992	current	High school graduate/ GED	overweight	25.48	Non-Hispanic Black	female	<60 years	2	5	3412.95425449412	14	5.4	0	0	Q1
321	976	1-5drinks/month	0	110.1	101.1	3.26	161	46	41	6.9	55	107.8	4.2	203	139	98	Non-Coronary Heart Disease	0	0	10.9499400429235	never	Some college or AA	obese	34.74	Non-Hispanic Black	male	<60 years	2	4	1808.69982061176	8	5.5	0	0	Q3
322	977	1-5drinks/month	0	94	81	1.66	39	44	40	5.3	57	94	4.8	93	127	76	Non-Coronary Heart Disease	1	0	10.4444444444444	never	College graduate or above	normal	23.92	Non-Hispanic Black	male	<60 years	2	8	2073.12434936471	14	4.4	0	0	Q2
323	980	1-5drinks/month	0	120.6	118.1	1.59	87	36	26	7.7	249	100.4	4.9	162	126	77	Non-Coronary Heart Disease	0	0	11.097428587433	never	Less than 9th grade	obese	39.51	Mexican American	male	<60 years	2	2	1933.85617788235	8	5.2	0	0	Q3
324	981	non-drinks/month	0	89.9	69.64	1.18	132	88	79	4.2	83	101	4.5	236	165	0	Non-Coronary Heart Disease	0	0	10.7728425011359	never	High school graduate/ GED	overweight	27.07	Non-Hispanic white	female	>=60 years	2	3	5560.27550945882	12	5.5	0	0	Q2
325	986	non-drinks/month	0	98.7	80.1	0.94	141	48	60	4.9	144	108	4.5	217	176	24	Non-Coronary Heart Disease	0	0	11.0281050558832	former	High school graduate/ GED	obese	32.09	Non-Hispanic Black	female	>=60 years	2	4	1073.36552150588	21	5.7	0	0	Q3
326	987	1-5drinks/month	0	107.3	85	0.82	56	36	66	4.8	294	108.4	4.7	148	129	75	Non-Coronary Heart Disease	0	0	11.6383190619709	current	Less than 9th grade	overweight	29.31	Mexican American	male	>=60 years	2	6	195.924042352941	12	5.7	0	0	Q4
327	988	non-drinks/month	0	96.8	86.4	5	140	34	38	7.1	193	92.4	4.5	205	116	88	Non-Coronary Heart Disease	1	0	10.4140218864688	former	College graduate or above	obese	30.83	Other Hispanic	female	<60 years	2	7	7131.47122823529	13	5.5	0	0	Q2
328	990	10+drinks/month	0	99	74.5	3.05	192	51	60	7.2	194	122	4.2	280	142	78	Non-Coronary Heart Disease	1	0	11.4698320379971	current	High school graduate/ GED	overweight	28.42	Mexican American	male	>=60 years	1	12	383.855043388235	14	5.9	0	0	Q4
329	991	non-drinks/month	0	78.4	56.5	3.81	105	48	32	3.3	32	79.8	4.7	164	108	72	Non-Coronary Heart Disease	0	0	10.4301808501278	never	College graduate or above	normal	22.52	Mexican American	female	<60 years	1	4	2178.4548608	17	4.7	0	0	Q2
330	996	non-drinks/month	1	79.4	44.9	0.82	129	36	62	5.6	227	185.6	4.1	215	146	36	Non-Coronary Heart Disease	0	0	11.849426512957	former	9–11th grade (12th grade with no diploma)	normal	21.68	Mexican American	female	>=60 years	2	10	243.1916032	17	8.7	0	0	Q4
331	998	10+drinks/month	0	93.4	71.2	4.25	85	50	59	6.3	307	91.5	4.5	185	135	80	Non-Coronary Heart Disease	0	0	11.0689615643185	current	Some college or AA	normal	22.6	Non-Hispanic white	male	<60 years	2	11	7761.09921167059	7	5.1	0	0	Q3
332	999	1-5drinks/month	1	106.2	84.2	1.09	177	39	64	6.1	286	112.5	4.4	283	151	92	Coronary Heart Disease	0	1	11.5736000677108	never	Less than 9th grade	overweight	28.96	Other Hispanic	male	>=60 years	2	7	2515.35628065882	13	6.1	1	1	Q4
333	1000	5-10drinks/month	1	114.4	98.2	5	152	51	53	11.7	349	107	4.3	265	138	97	Non-Coronary Heart Disease	1	0	11.544371143187	former	Some college or AA	obese	30.34	Mexican American	male	<60 years	2	13	1009.63643162353	28	5.5	0	0	Q4
334	1001	non-drinks/month	0	96.3	69.3	0.84	158	36	53	4.9	279	83	4.6	248	105	78	Non-Coronary Heart Disease	0	0	11.568037021011	never	Less than 9th grade	overweight	25.64	Non-Hispanic white	male	<60 years	1	13	2572.38500630588	17	4.8	0	0	Q4
335	1002	1-5drinks/month	0	85.6	72.9	3.3	92	50	40	4.3	75	97.1	4.4	158	132	58	Non-Coronary Heart Disease	0	0	10.025591396682	current	High school graduate/ GED	overweight	27.27	Mexican American	male	<60 years	1	12	1216.45555087059	21	5.3	0	0	Q1
336	1009	1-5drinks/month	0	101.7	89.4	4.64	159	39	39	5.3	147	100.5	4.4	223	117	75	Non-Coronary Heart Disease	1	0	10.7560346726475	never	College graduate or above	obese	33.32	Non-Hispanic white	female	<60 years	1	8	9273.50864828235	11	5.3	0	0	Q2
337	1010	1-5drinks/month	1	92	62.1	1.48	95	36	85	4.9	407	112	4.1	218	191	75	Non-Coronary Heart Disease	0	0	11.6746004769455	former	High school graduate/ GED	overweight	27.06	Non-Hispanic white	female	>=60 years	1	1	2876.54007077647	31	8.3	0	0	Q4
338	1013	non-drinks/month	0	82.1	57.3	0.27	90	48	28	3.5	63	84.4	4.2	149	92	58	Non-Coronary Heart Disease	0	0	10.8459062495244	never	9–11th grade (12th grade with no diploma)	normal	24.48	Mexican American	female	<60 years	1	6	1833.87230588235	12	5.1	0	0	Q2
339	1021	1-5drinks/month	0	86.7	60.1	1.07	138	77	85	4.8	69	92	4.6	215	152	75	Non-Coronary Heart Disease	0	0	11.1836060787711	former	Less than 9th grade	normal	21.89	Non-Hispanic white	male	>=60 years	1	11	2066.03239887059	17	5.3	0	0	Q3
340	1022	10+drinks/month	0	79.2	53.5	0.9	143	79	33	8.5	301	84	5	293	102	48	Non-Coronary Heart Disease	0	0	10.8280010840707	never	Less than 9th grade	normal	21.14	Mexican American	male	<60 years	2	2	2267.57798889412	10	4.8	0	0	Q2
341	1026	non-drinks/month	1	120.8	103.6	3.5	118	35	62	7.3	120	124	4.6	170	106	64	Non-Coronary Heart Disease	0	0	11.8682601275671	former	High school graduate/ GED	obese	34.5	Non-Hispanic white	female	>=60 years	2	11	5778.12981251765	10	6.4	0	0	Q4
342	1028	non-drinks/month	0	88.9	71.1	0.71	154	41	46	5.2	186	117	4.7	215	119	69	Non-Coronary Heart Disease	0	0	10.5430668588621	current	Less than 9th grade	normal	23.62	Mexican American	male	<60 years	2	6	1063.60059275294	11	5.4	0	0	Q2
343	1029	non-drinks/month	0	113	87.5	3.33	149	45	68	6.2	151	116.2	4.9	220	148	46	Non-Coronary Heart Disease	0	0	12.0802081344416	never	Some college or AA	obese	30.49	Non-Hispanic white	male	>=60 years	2	10	6345.5192352	19	4.9	0	0	Q4
344	1030	non-drinks/month	1	113.7	106.5	0.96	157	62	69	5.3	137	146.1	4.1	241	174	62	Non-Coronary Heart Disease	0	0	11.0175659999557	former	9–11th grade (12th grade with no diploma)	obese	38.51	Non-Hispanic Black	female	>=60 years	1	7	1442.9999264	18	7.9	0	0	Q3
345	1031	1-5drinks/month	1	95.7	69.5	0.86	101	56	65	4.2	83	83.7	4	169	133	65	Non-Coronary Heart Disease	0	0	11.4794091543238	current	Less than 9th grade	normal	24.11	Non-Hispanic Black	male	>=60 years	1	7	1079.30301891765	22	5.2	0	0	Q4
346	1032	1-5drinks/month	0	91.4	80	0.92	153	40	51	6.5	91	95.6	4.2	203	96	65	Non-Coronary Heart Disease	0	0	10.218830657174	former	High school graduate/ GED	overweight	25.22	Non-Hispanic white	male	<60 years	3	1	4371.40248188235	23	5.5	0	0	Q1
347	1033	1-5drinks/month	0	82.4	63.4	0.88	105	63	45	4.8	135	101.6	4.5	194	134	87	Non-Coronary Heart Disease	0	0	10.3486234016486	current	9–11th grade (12th grade with no diploma)	normal	23.23	Non-Hispanic Black	female	<60 years	1	7	2050.28614117647	11	5.5	0	0	Q2
348	1035	10+drinks/month	0	82.9	61.8	5	223	99	52	4.9	72	105.8	5.2	337	142	95	Non-Coronary Heart Disease	1	0	10.5453328684989	never	College graduate or above	normal	24.08	Mexican American	female	<60 years	1	12	1046.38197741176	16	5.6	0	0	Q2
349	1038	1-5drinks/month	0	95	63.5	5	110	74	70	6.1	63	95.5	4.3	202	138	86	Non-Coronary Heart Disease	0	0	11.921660297625	former	Less than 9th grade	overweight	25.57	Non-Hispanic Black	male	>=60 years	1	8	983.279653082353	14	4.8	0	0	Q4
350	1041	non-drinks/month	0	98.6	91.3	3.89	131	47	41	4.5	235	93.7	4.6	231	122	79	Non-Coronary Heart Disease	0	0	10.3190929918887	current	High school graduate/ GED	obese	35.93	Mexican American	female	<60 years	1	3	1213.67001035294	13	5	0	0	Q2
351	1043	non-drinks/month	0	87.6	67.5	2.47	167	43	62	3.3	88	91.9	4.5	226	124	81	Non-Coronary Heart Disease	1	0	10.6623324527672	never	High school graduate/ GED	overweight	25.91	Non-Hispanic white	female	>=60 years	2	1	4472.04988743529	17	5.6	0	0	Q2
352	1044	1-5drinks/month	0	77.3	55.7	1.52	117	59	57	9.2	97	88.1	4.8	187	134	74	Non-Coronary Heart Disease	1	0	10.3574273647368	current	9–11th grade (12th grade with no diploma)	normal	23.79	Non-Hispanic Black	female	<60 years	1	9	3307.06313957647	11	5.7	0	0	Q2
353	1045	1-5drinks/month	0	77	66	4.8	142	46	61	5.3	74	82.6	4.3	200	136	84	Non-Coronary Heart Disease	0	0	9.47804480540862	never	High school graduate/ GED	overweight	28.31	Non-Hispanic white	female	>=60 years	1	1	4609.37938202353	15	5.2	0	0	Q1
354	1046	1-5drinks/month	0	82.3	66.7	1.26	135	48	50	4.5	68	89.1	4.6	188	132	92	Non-Coronary Heart Disease	0	0	10.0771313235535	former	High school graduate/ GED	normal	21.17	Non-Hispanic Black	male	<60 years	2	10	3007.68227896471	7	5.6	0	0	Q1
355	1047	non-drinks/month	0	85	62.4	2.22	61	42	33	3.4	54	83.8	4.2	115	102	64	Non-Coronary Heart Disease	0	0	10.760355775264	never	Some college or AA	normal	20.45	Non-Hispanic Black	female	<60 years	1	9	3503.44526343529	7	4.7	0	0	Q2
356	1050	5-10drinks/month	0	79.4	54.7	0.69	75	51	36	4.8	282	97	5	179	146	56	Non-Coronary Heart Disease	0	0	10.7356127949966	never	Less than 9th grade	normal	22.86	Mexican American	female	<60 years	1	5	1964.1019232	14	5.3	0	0	Q2
357	1054	1-5drinks/month	0	95.4	58.7	0.54	147	54	42	6.5	132	88.5	4.8	227	119	62	Non-Coronary Heart Disease	0	0	12.4517193656876	former	Less than 9th grade	overweight	26.33	Mexican American	female	<60 years	1	13	864.979034164706	11	4.9	0	0	Q4
358	1056	non-drinks/month	0	92.4	74.7	2.31	134	52	35	5.3	94	80	4.9	201	134	83	Non-Coronary Heart Disease	1	0	10.6908360713096	former	High school graduate/ GED	overweight	26.44	Non-Hispanic Black	male	<60 years	1	5	3460.29558607059	15	5.2	0	0	Q2
359	1058	1-5drinks/month	0	98.2	81.6	0.72	159	34	61	5.2	101	93.1	4.7	220	102	60	Non-Coronary Heart Disease	0	0	10.8709227200047	current	Less than 9th grade	overweight	26.34	Mexican American	male	>=60 years	1	3	282.642269552941	9	5.6	0	0	Q3
360	1063	1-5drinks/month	0	101.8	93.2	3.82	170	47	24	6.5	152	93.6	4	249	110	62	Non-Coronary Heart Disease	0	0	10.5448358086677	never	Less than 9th grade	obese	32.71	Mexican American	female	<60 years	2	6	153.6314816	12	5.7	0	0	Q2
361	1065	1-5drinks/month	0	108.4	85.3	0.86	165	39	73	5.3	180	105.4	4.3	228	130	80	Non-Coronary Heart Disease	0	0	11.736936815659	former	Less than 9th grade	obese	31.18	Other Hispanic	male	>=60 years	2	13	1676.48319529412	14	5.7	0	0	Q4
362	1068	1-5drinks/month	0	105.5	91.9	0.87	82	39	33	6.5	156	101	4.8	157	122	80	Non-Coronary Heart Disease	0	0	11.0051180100746	current	9–11th grade (12th grade with no diploma)	obese	31.17	Mexican American	male	<60 years	1	3	2405.66910964706	14	5.4	0	0	Q3
363	1071	non-drinks/month	0	89	79.2	2.63	235	73	34	7	77	90.4	4.4	312	118	74	Non-Coronary Heart Disease	1	0	10.0006312932048	never	High school graduate/ GED	overweight	26.49	Non-Hispanic Black	male	<60 years	1	11	2111.93284329412	16	5.7	0	0	Q1
364	1085	10+drinks/month	0	90.5	69.7	2.9	102	110	61	7.4	81	103	4.6	229	139	74	Non-Coronary Heart Disease	0	0	10.8400725828358	current	Less than 9th grade	normal	24.43	Non-Hispanic Black	male	>=60 years	2	7	970.845868423529	9	5.1	0	0	Q2
365	1090	non-drinks/month	0	67.4	41.6	1.36	73	58	45	2.6	180	90.1	4.8	163	131	83	Non-Coronary Heart Disease	0	0	10.4499263891408	current	9–11th grade (12th grade with no diploma)	underweight	15.77	Non-Hispanic white	female	<60 years	1	7	11555.4948692706	7	5.3	0	0	Q2
366	1092	non-drinks/month	1	106	69.64	0.06	43	41	66	3.8	167	103.8	4	125	130	80	Non-Coronary Heart Disease	0	0	12.7021279768676	former	Less than 9th grade	obese	35.68	Mexican American	female	>=60 years	2	3	370.027528094118	8	5.9	0	0	Q4
367	1093	non-drinks/month	0	106.6	87.4	2.15	143	43	42	5.4	132	100	4	202	115	70	Non-Coronary Heart Disease	0	0	11.4025369532509	never	9–11th grade (12th grade with no diploma)	obese	36.01	Non-Hispanic Black	female	<60 years	2	4	2408.82779068235	16	5.5	0	0	Q3
368	1106	1-5drinks/month	0	95.6	73.4	0.9	127	45	72	4	68	114	4.1	178	113	70	Non-Coronary Heart Disease	0	0	11.1586039188105	former	9–11th grade (12th grade with no diploma)	normal	22.96	Non-Hispanic white	male	>=60 years	2	13	1761.23604724706	13	5.4	0	0	Q3
369	1110	non-drinks/month	0	95	70.5	2.46	138	58	55	5.8	109	86.8	4.8	221	121	89	Non-Coronary Heart Disease	0	0	11.3143353493329	former	Some college or AA	overweight	26.86	Non-Hispanic Black	female	<60 years	2	5	2800.01649995294	14	5.5	0	0	Q3
370	1112	non-drinks/month	0	84.4	57.6	0.21	89	49	20	5.8	32	88.7	4.6	134	109	78	Non-Coronary Heart Disease	0	0	11.1206764382588	never	9–11th grade (12th grade with no diploma)	overweight	26.33	Other Hispanic	female	<60 years	1	5	5084.6568736	13	5	0	0	Q3
371	1116	1-5drinks/month	0	79.7	66.7	4.95	112	43	40	5.5	77	99.8	4.5	163	119	91	Non-Coronary Heart Disease	0	0	9.75877723556764	never	College graduate or above	normal	23.22	Non-Hispanic Black	male	<60 years	2	8	2191.92745505882	19	4.5	0	0	Q1
372	1117	1-5drinks/month	0	71.7	49.9	0.73	143	58	47	3.5	79	106	5.1	224	124	63	Non-Coronary Heart Disease	1	0	10.1500663887184	current	9–11th grade (12th grade with no diploma)	normal	18.6	Non-Hispanic Black	male	<60 years	1	9	2673.98688865882	15	5.2	0	0	Q1
373	1119	1-5drinks/month	0	96.7	68.9	1.2	149	91	84	4.6	237	104.8	4.3	290	142	65	Non-Coronary Heart Disease	0	0	11.6497569070858	never	9–11th grade (12th grade with no diploma)	overweight	25.12	Non-Hispanic white	female	>=60 years	2	6	2527.27598098824	17	5.6	0	0	Q4
374	1120	1-5drinks/month	0	113.2	82.6	0.05	129	41	55	4.7	111	88.7	4.7	201	136	87	Non-Coronary Heart Disease	0	0	12.4553634022392	never	Less than 9th grade	obese	34.29	Mexican American	female	<60 years	1	3	1115.07852912941	12	5.5	0	0	Q4
375	1122	non-drinks/month	0	95	89	1.33	100	49	45	3.9	114	109	3.9	171	134	92	Non-Coronary Heart Disease	0	0	10.0699798600604	current	High school graduate/ GED	obese	36.9	Non-Hispanic Black	female	<60 years	2	9	1869.06468235294	15	5.3	0	0	Q1
376	1125	5-10drinks/month	0	68	47.5	3.03	110	49	27	4	159	87.5	5.2	188	104	74	Non-Coronary Heart Disease	1	0	9.86647700149616	never	Some college or AA	normal	19.42	Non-Hispanic white	female	<60 years	1	2	9355.5011994353	10	4.9	0	0	Q1
377	1127	1-5drinks/month	0	111	76.7	3.64	106	53	28	5.9	77	79.8	4.5	175	100	10	Non-Coronary Heart Disease	0	0	12.6743383524644	never	College graduate or above	obese	32.55	Non-Hispanic white	female	<60 years	2	1	7269.89251181176	10	4.7	0	0	Q4
378	1128	non-drinks/month	0	114	133.7	3.83	132	48	59	4.8	93	94	4.3	212	150	86	Non-Coronary Heart Disease	0	0	9.85914258926012	never	Some college or AA	obese	47.77	Non-Hispanic Black	female	<60 years	1	13	2493.47319152941	9	5.6	0	0	Q1
379	1130	10+drinks/month	0	81.1	53.1	2.49	118	62	65	5.2	190	108.6	4.8	218	128	67	Non-Coronary Heart Disease	0	0	11.1294472056602	current	Some college or AA	normal	20.11	Non-Hispanic white	female	>=60 years	1	6	6068.95430814118	12	5.4	0	0	Q3
380	1131	1-5drinks/month	0	112.5	94.4	5	118	45	28	4.2	125	102.7	4.3	187	111	77	Non-Coronary Heart Disease	0	0	11.5788792598962	never	College graduate or above	obese	33.17	Non-Hispanic white	female	<60 years	1	11	7521.2799232	11	5.3	0	0	Q4
381	1132	1-5drinks/month	0	91	76.9	2.09	169	58	44	5.2	95	102.3	4.4	249	118	80	Non-Coronary Heart Disease	1	0	10.3771530581214	never	9–11th grade (12th grade with no diploma)	overweight	28.08	Non-Hispanic Black	male	<60 years	2	11	2753.55323858824	11	4.6	0	0	Q2
382	1137	10+drinks/month	0	110.7	78.1	4	164	61	73	4.7	108	91	4.6	250	175	83	Non-Coronary Heart Disease	0	0	12.5262796734859	current	High school graduate/ GED	overweight	29	Non-Hispanic white	female	>=60 years	1	8	4659.69585543529	12	5.3	0	0	Q4
383	1139	1-5drinks/month	0	105.7	80.4	5	59	83	65	3.5	82	101	4.5	158	100	68	Non-Coronary Heart Disease	0	0	11.7881855434991	never	High school graduate/ GED	obese	32.17	Non-Hispanic white	female	>=60 years	1	5	3804.06550230588	13	5.7	0	0	Q4
384	1141	1-5drinks/month	0	73.3	50.5	0.58	126	61	51	3.2	225	92.3	4.8	226	118	61	Non-Coronary Heart Disease	0	0	10.3147400057461	current	9–11th grade (12th grade with no diploma)	normal	19.51	Mexican American	female	<60 years	2	2	1003.19661854118	13	5.3	0	0	Q2
385	1144	1-5drinks/month	0	92.6	66.7	1.07	124	31	68	3.9	190	99	4.4	194	124	76	Non-Coronary Heart Disease	0	0	11.3383032874977	current	9–11th grade (12th grade with no diploma)	overweight	26.25	Non-Hispanic white	female	>=60 years	1	12	4757.54423887059	17	5.4	0	0	Q3
386	1155	5-10drinks/month	0	85.7	80.4	1.2	146	40	40	7.1	158	88.9	4.6	218	120	82	Non-Coronary Heart Disease	1	0	9.55768685977171	current	9–11th grade (12th grade with no diploma)	overweight	25.23	Non-Hispanic Black	male	<60 years	1	8	2311.05345694118	11	5.3	0	0	Q1
387	1158	1-5drinks/month	1	125.8	124.8	5	69	51	49	6.6	108	64	4.2	141	106	73	Non-Coronary Heart Disease	0	0	11.2609063942701	never	College graduate or above	obese	38.31	Non-Hispanic Black	male	<60 years	2	8	2262.34697618824	11	5.6	0	0	Q3
388	1161	1-5drinks/month	1	101.2	86.4	3.52	106	37	57	5.5	189	130.2	4.4	176	140	69	Non-Coronary Heart Disease	1	0	10.887386517672	former	High school graduate/ GED	overweight	29.76	Non-Hispanic white	male	<60 years	1	7	5696.64862230588	16	5.3	0	0	Q3
389	1167	1-5drinks/month	0	89.3	68.3	3.03	93	47	40	4.9	40	86.9	4.9	141	131	75	Non-Coronary Heart Disease	0	0	10.8054064337776	current	9–11th grade (12th grade with no diploma)	normal	20.94	Non-Hispanic white	male	<60 years	2	5	10982.0661464471	11	5.2	0	0	Q2
390	1171	1-5drinks/month	1	110.2	98.7	3.25	94	33	62	5.4	689	306.6	4.8	262	123	66	Non-Coronary Heart Disease	1	0	11.0923360455002	former	Some college or AA	obese	32.41	Mexican American	male	>=60 years	1	12	271.398678211765	14	10.8	0	0	Q3
391	1173	10+drinks/month	1	134.2	120.9	0.62	139	45	68	7.2	183	133	3.8	224	160	76	Non-Coronary Heart Disease	0	0	12.2050444492542	former	9–11th grade (12th grade with no diploma)	obese	39.03	Non-Hispanic Black	male	>=60 years	2	5	921.963482541176	17	7.4	0	0	Q4
392	1177	non-drinks/month	1	114.5	86.9	1.94	135	33	82	5.5	189	164.1	4.6	211	125	65	Non-Coronary Heart Disease	0	0	12.2827496050196	former	High school graduate/ GED	overweight	29.89	Non-Hispanic white	male	>=60 years	2	11	1851.24306089412	8	6.4	0	0	Q4
393	1179	non-drinks/month	1	100.4	79.9	1.51	22	34	60	3.5	546	141	3.7	151	125	78	Non-Coronary Heart Disease	0	0	11.2320834943714	never	High school graduate/ GED	obese	33.26	Non-Hispanic white	female	>=60 years	1	1	4327.94987915294	11	6.2	0	0	Q3
394	1182	1-5drinks/month	0	129.3	132.7	2.56	103	39	30	5.4	141	107	4.2	171	107	74	Non-Coronary Heart Disease	0	0	11.224398148253	never	Some college or AA	obese	47.47	Non-Hispanic white	female	<60 years	2	10	8983.84443501177	13	4.8	0	0	Q3
395	1183	1-5drinks/month	0	103.2	97.1	2.64	165	34	32	6.3	125	105.1	4.5	211	110	60	Non-Coronary Heart Disease	1	0	10.4729753738986	current	High school graduate/ GED	obese	30.27	Non-Hispanic white	male	<60 years	1	1	9036.09786748235	16	5.2	0	0	Q2
396	1189	10+drinks/month	0	96.9	79.24	3.01	145	55	51	6.8	64	100.7	4.6	209	118	83	Non-Coronary Heart Disease	0	0	10.885579242128	never	Less than 9th grade	overweight	27.39	Mexican American	male	<60 years	2	3	996.955387670588	21	5	0	0	Q3
397	1192	non-drinks/month	1	111.8	97.2	1.2	113	38	74	6	91	105	4.4	164	124	64	Coronary Heart Disease	0	1	11.3398855424218	former	High school graduate/ GED	obese	30.71	Non-Hispanic white	male	>=60 years	1	1	1909.85158004706	23	5.8	1	0	Q3
398	1195	1-5drinks/month	0	122.7	110.9	5	144	36	61	6.7	131	91	4.5	198	135	89	Non-Coronary Heart Disease	0	0	11.6514181770512	former	College graduate or above	obese	37.31	Non-Hispanic white	male	>=60 years	2	1	4779.80389741176	17	5.6	0	0	Q4
399	1196	non-drinks/month	0	133	146.6	5	104	28	52	6.4	180	102.2	3.7	161	146	76	Non-Coronary Heart Disease	0	0	10.9846103432441	never	Some college or AA	obese	47.33	Non-Hispanic Black	female	<60 years	2	4	2335.98929957647	9	6.2	1	0	Q3
400	1201	non-drinks/month	0	96.2	77.8	0.85	61	52	48	4.3	91	85.5	3.8	129	109	57	Non-Coronary Heart Disease	0	0	10.9064967313596	never	9–11th grade (12th grade with no diploma)	obese	30.24	Non-Hispanic Black	female	<60 years	2	4	1937.25851538824	10	5.4	0	0	Q3
401	1203	5-10drinks/month	0	109.6	94.5	4.51	101	33	75	7.8	136	114.1	4.4	161	154	62	Coronary Heart Disease	1	1	11.2744314372302	former	Some college or AA	obese	31.79	Non-Hispanic white	male	>=60 years	1	9	3621.80516705882	13	5.7	0	0	Q3
402	1207	1-5drinks/month	0	97.2	80.4	1.25	138	30	50	5.3	308	106.3	4.5	229	115	80	Non-Coronary Heart Disease	0	0	10.8402236029149	former	High school graduate/ GED	overweight	25.9	Non-Hispanic white	male	<60 years	2	1	6586.94669797647	17	5.7	0	0	Q2
403	1210	1-5drinks/month	0	107.4	92.3	1.8	172	52	56	8.7	306	113	4.1	279	108	70	Non-Coronary Heart Disease	0	0	11.1790122190133	former	College graduate or above	obese	38.97	Other Hispanic	female	<60 years	2	7	6289.75083745882	27	5.8	1	0	Q3
404	1212	non-drinks/month	0	81.8	58.8	1.25	115	54	47	4.3	100	88.4	4.6	189	104	74	Non-Coronary Heart Disease	1	0	10.6675488580768	never	High school graduate/ GED	normal	21.86	Non-Hispanic white	female	<60 years	2	1	5906.16447792941	13	5.3	0	0	Q2
405	1219	1-5drinks/month	0	66.4	56.7	2.75	187	76	44	4.6	187	99	4.7	313	149	97	Non-Coronary Heart Disease	0	0	8.81813107331153	current	9–11th grade (12th grade with no diploma)	normal	20.48	Non-Hispanic white	female	<60 years	1	1	11950.2115521882	13	5.5	0	0	Q1
406	1220	1-5drinks/month	0	75.8	57.6	2.35	96	42	42	4	61	91.3	4.4	144	101	62	Non-Coronary Heart Disease	0	0	9.98752694336513	never	Less than 9th grade	overweight	25.57	Other Hispanic	female	<60 years	2	9	2014.11441167059	11	5.4	0	0	Q1
407	1221	1-5drinks/month	0	110.3	102.7	3.56	113	46	47	4.4	112	94.6	4.3	180	140	70	Non-Coronary Heart Disease	0	0	10.8840440462353	current	Some college or AA	obese	40.32	Other Hispanic	female	<60 years	2	9	6652.15753204706	12	4.9	0	0	Q3
408	1226	5-10drinks/month	1	93.6	83.64	4.1	96	44	60	4.3	129	232.6	4.6	170	138	74	Non-Coronary Heart Disease	1	0	10.2345519940723	former	College graduate or above	overweight	26.94	Non-Hispanic white	male	>=60 years	2	3	4785.16148969412	12	7.7	0	0	Q1
409	1229	non-drinks/month	1	97.4	62.8	1.08	156	53	85	5	153	192	4.2	238	172	78	Non-Coronary Heart Disease	0	0	12.2907712257954	never	9–11th grade (12th grade with no diploma)	normal	24.65	Non-Hispanic white	female	>=60 years	1	7	2122.29666541176	12	7.8	0	0	Q4
410	1231	1-5drinks/month	0	144.7	150.9	2.46	147	41	28	7.8	167	96.3	4.5	238	124	79	Non-Coronary Heart Disease	0	0	11.7794201146425	never	College graduate or above	obese	44.77	Non-Hispanic white	male	<60 years	2	1	7308.26165383529	12	5.4	0	0	Q4
411	1237	non-drinks/month	0	82.4	62.5	0.96	88	43	21	6.5	170	88.1	4.6	168	97	70	Non-Coronary Heart Disease	1	0	10.422867167915	never	Some college or AA	normal	22.46	Non-Hispanic white	female	<60 years	1	8	19544.6910209882	17	5.1	0	0	Q2
412	1242	5-10drinks/month	0	77.4	76.4	0.85	122	61	20	6.1	62	82.6	5.2	187	130	62	Non-Coronary Heart Disease	1	0	8.85511654385393	never	High school graduate/ GED	overweight	25.95	Non-Hispanic Black	male	<60 years	1	7	2610.24543548235	20	5.1	0	0	Q1
413	1243	non-drinks/month	1	105.8	83.7	4.69	106	34	45	2.2	248	179.4	4.3	183	108	66	Non-Coronary Heart Disease	0	0	11.5643955709904	current	Some college or AA	obese	33.61	Mexican American	female	<60 years	1	11	1172.71684291765	14	7.5	0	0	Q4
414	1244	1-5drinks/month	0	130.4	100.7	2.44	116	37	66	4.9	270	120.7	4.8	199	144	89	Non-Coronary Heart Disease	0	0	12.9945982207825	former	9–11th grade (12th grade with no diploma)	obese	38.04	Mexican American	male	>=60 years	1	13	179.240177694118	14	5.9	0	1	Q4
415	1245	1-5drinks/month	0	108.5	88.8	5	113	37	43	6	226	90	4.9	197	110	73	Non-Coronary Heart Disease	1	0	11.5139212644035	never	College graduate or above	obese	30.87	Mexican American	male	<60 years	2	13	962.244379858823	13	5.3	0	0	Q4
416	1251	1-5drinks/month	0	94.6	75.5	3.47	103	43	71	7.5	77	93.2	3.9	151	158	76	Non-Coronary Heart Disease	0	0	10.8872365883084	former	9–11th grade (12th grade with no diploma)	normal	23.17	Non-Hispanic Black	male	>=60 years	2	7	890.900980517647	12	4.8	0	0	Q3
417	1252	1-5drinks/month	0	122.4	127.1	2.69	174	41	42	5.7	50	104.1	4.9	220	132	83	Non-Coronary Heart Disease	0	0	10.8569701186545	never	High school graduate/ GED	obese	37.83	Mexican American	male	<60 years	1	12	1038.74036065882	14	5.7	0	0	Q3
418	1253	1-5drinks/month	0	97	88.3	0	175	52	47	6.1	65	83	4.9	239	130	82	Non-Coronary Heart Disease	0	0	10.3226542804154	never	College graduate or above	normal	24.69	Non-Hispanic white	male	<60 years	1	8	8266.16413364706	21	5.3	0	0	Q2
419	1255	10+drinks/month	0	99	76	4	158	65	68	5.6	136	103.2	4.3	239	114	57	Non-Coronary Heart Disease	0	0	11.3560788265928	former	Some college or AA	overweight	29.91	Non-Hispanic white	female	>=60 years	1	1	5736.81179237647	11	5.3	0	0	Q3
420	1257	non-drinks/month	0	92.3	77.4	5	136	53	49	4.9	125	101	4.2	216	118	72	Non-Coronary Heart Disease	0	0	10.4913462555208	never	College graduate or above	overweight	27.23	Non-Hispanic white	female	<60 years	1	1	10495.2747247059	13	5.2	0	0	Q2
421	1262	non-drinks/month	1	118.2	84.4	1.19	69	49	85	5.2	158	241	4.2	147	158	71	Non-Coronary Heart Disease	0	0	12.8660801706404	never	High school graduate/ GED	obese	35.04	Non-Hispanic white	female	>=60 years	1	7	2234.88528677647	18	6.1	0	0	Q4
422	1263	10+drinks/month	0	104.7	85.4	0.92	146	28	48	4.8	206	99.1	4.7	210	134	82	Non-Coronary Heart Disease	0	0	11.3296826787811	current	9–11th grade (12th grade with no diploma)	obese	30.92	Other Hispanic	male	<60 years	2	9	1583.7247424	13	5.8	0	0	Q3
423	1264	non-drinks/month	1	94.6	78.3	1.66	138	40	40	4.4	94	160	4.3	199	107	77	Non-Coronary Heart Disease	1	0	10.6908012404214	never	Some college or AA	obese	31.77	Non-Hispanic Black	female	<60 years	2	8	2167.97173308235	12	7.1	0	0	Q2
424	1267	1-5drinks/month	0	75.5	62	1.44	96	50	22	4.5	95	100.3	4.6	168	102	70	Non-Coronary Heart Disease	1	0	9.58850958851438	never	High school graduate/ GED	normal	22.53	Mexican American	female	<60 years	1	6	1654.58310117647	14	5.1	0	0	Q1
425	1273	1-5drinks/month	0	109.2	82.8	0.87	96	49	73	4.6	225	99.9	4.5	191	159	69	Non-Coronary Heart Disease	0	0	12.0007246158033	former	Less than 9th grade	obese	33.85	Mexican American	female	>=60 years	2	3	334.102346729412	11	5	0	0	Q4
426	1274	10+drinks/month	0	91.2	72.4	2.99	122	75	44	3.7	100	91	4.3	202	101	73	Non-Coronary Heart Disease	0	0	10.7182912796677	never	College graduate or above	normal	23.61	Non-Hispanic white	female	<60 years	3	1	8233.67260743529	14	4.8	0	0	Q2
427	1276	non-drinks/month	0	93.3	73.1	2.55	65	43	70	7	95	107.1	4	126	144	69	Coronary Heart Disease	0	1	10.9124672986662	former	Some college or AA	overweight	27.55	Non-Hispanic Black	female	>=60 years	2	5	1730.82702908235	16	6.3	1	0	Q3
428	1279	1-5drinks/month	1	103.1	65.5	0.85	134	44	72	4.7	267	148	4.1	227	125	60	Non-Coronary Heart Disease	0	0	12.7390785434977	current	Some college or AA	overweight	27.3	Non-Hispanic white	male	>=60 years	2	9	1224.90923877647	17	9.6	0	0	Q4
429	1281	1-5drinks/month	0	69.6	50.2	0.94	99	70	27	3.8	53	114	4.8	163	124	94	Non-Coronary Heart Disease	0	0	9.82329940271488	never	9–11th grade (12th grade with no diploma)	normal	18.96	Mexican American	female	<60 years	1	12	1910.53531275294	12	4.6	0	0	Q1
430	1282	10+drinks/month	0	87.5	85.8	1.44	183	60	45	6.8	112	101.3	4.4	258	128	72	Non-Coronary Heart Disease	1	0	9.44635818628973	never	Some college or AA	normal	23.23	Non-Hispanic white	male	<60 years	2	7	3642.89759962353	17	5.1	0	0	Q1
431	1283	1-5drinks/month	0	82.2	64.8	4.24	113	41	67	7.8	100	90.2	4.5	169	113	60	Non-Coronary Heart Disease	0	0	10.211377097249	current	High school graduate/ GED	normal	23.86	Non-Hispanic Black	male	>=60 years	2	12	970.845868423529	22	5.6	0	0	Q1
432	1285	10+drinks/month	0	89.2	57.8	5	135	57	85	6.8	137	94.6	4.3	217	160	59	Non-Coronary Heart Disease	0	0	11.7327802113518	never	Some college or AA	overweight	25.15	Non-Hispanic white	female	>=60 years	1	8	2066.98010032941	36	4.9	0	0	Q4
433	1288	non-drinks/month	0	100.1	92.9	0.97	116	50	20	5.2	68	91.5	5	172	114	71	Non-Coronary Heart Disease	0	0	10.3854715528797	never	Less than 9th grade	overweight	28.2	Other Hispanic	male	<60 years	1	11	6949.22377694118	12	5.1	1	0	Q2
434	1292	non-drinks/month	0	83.6	68.4	2.56	88	44	32	4.4	83	92.7	4.8	149	107	69	Non-Coronary Heart Disease	0	0	10.1083024181995	never	High school graduate/ GED	normal	23.36	Non-Hispanic white	female	<60 years	1	8	7409.03256508235	12	4.8	0	0	Q1
435	1295	10+drinks/month	1	111	104.6	5	97	66	60	7.5	134	130.6	4.4	177	146	93	Non-Coronary Heart Disease	0	0	10.8531832656639	former	High school graduate/ GED	obese	34.35	Non-Hispanic white	male	>=60 years	2	7	3801.51949665882	14	6.3	0	0	Q2
436	1299	1-5drinks/month	0	103.3	72.2	1.33	154	39	85	8.2	192	104	4.5	242	158	78	Non-Coronary Heart Disease	0	0	12.1571485303015	former	High school graduate/ GED	overweight	27.41	Non-Hispanic white	male	>=60 years	2	5	1587.95191811765	22	6.1	0	0	Q4
437	1301	10+drinks/month	0	88.4	78.4	5	100	47	43	6.4	151	92.7	4.7	175	109	72	Non-Coronary Heart Disease	0	0	9.98376232710303	never	College graduate or above	normal	21.47	Non-Hispanic white	male	<60 years	2	8	9008.10465750588	16	4.8	0	0	Q1
438	1305	10+drinks/month	0	81.1	55.9	0.78	106	49	64	6	109	98.1	4.4	172	150	72	Non-Coronary Heart Disease	0	0	10.8471326268928	current	Less than 9th grade	normal	19.76	Mexican American	male	>=60 years	1	4	290.080951341176	8	4.8	0	0	Q2
439	1306	non-drinks/month	0	89.8	80.5	1.63	149	25	62	5.1	201	88.5	4.5	219	136	71	Non-Coronary Heart Disease	0	0	10.0087166978533	current	9–11th grade (12th grade with no diploma)	overweight	28.49	Non-Hispanic Black	female	>=60 years	2	11	1760.69716385882	21	5.6	0	0	Q1
440	1307	non-drinks/month	0	87.2	72.3	2.4	127	40	42	3.6	83	95.3	4.7	180	127	78	Non-Coronary Heart Disease	1	0	10.2552756048618	former	9–11th grade (12th grade with no diploma)	overweight	27.52	Mexican American	female	<60 years	2	6	891.426754635294	11	4.8	0	0	Q1
441	1315	1-5drinks/month	1	103.3	86.4	5	102	31	54	5	308	205.6	4.5	197	105	64	Non-Coronary Heart Disease	1	0	11.1133105462007	former	Some college or AA	overweight	29	Non-Hispanic white	male	<60 years	2	12	6407.23455077647	12	11.3	0	0	Q3
442	1322	1-5drinks/month	0	96.4	76.9	0.89	172	45	33	5.7	79	90.2	4.4	236	123	79	Non-Coronary Heart Disease	0	0	10.9929401626692	current	9–11th grade (12th grade with no diploma)	overweight	29.45	Other Hispanic	male	<60 years	2	7	7435.55332611765	20	5.4	0	0	Q3
443	1325	non-drinks/month	0	114.4	99.4	1.06	66	43	38	5.5	392	101	4.7	185	107	80	Non-Coronary Heart Disease	0	0	11.4744752162761	never	9–11th grade (12th grade with no diploma)	obese	33.99	Mexican American	male	<60 years	1	13	1813.78665675294	9	5.4	0	0	Q4
444	1328	1-5drinks/month	1	113.7	91.54	4.44	122	35	54	3.6	338	129	4.5	236	114	71	Non-Coronary Heart Disease	1	0	11.8837911469928	former	College graduate or above	obese	30.27	Non-Hispanic white	male	<60 years	2	11	7245.5122368	13	6	0	0	Q4
445	1331	1-5drinks/month	0	103.7	95.2	0.98	111	37	25	6.9	144	105.2	5	183	107	59	Non-Coronary Heart Disease	0	0	10.6282137996668	current	Less than 9th grade	obese	32.71	Mexican American	male	<60 years	2	12	1573.11741082353	18	5.4	0	0	Q2
446	1332	1-5drinks/month	1	95	66.3	0.72	113	36	63	4.2	82	118	3.9	171	118	62	Non-Coronary Heart Disease	0	0	11.6672053312405	current	Less than 9th grade	overweight	27.1	Non-Hispanic white	female	>=60 years	2	1	5736.81179237647	16	6.1	1	0	Q4
447	1333	10+drinks/month	0	81.5	50.5	0.46	83	54	50	5.6	160	96	3.9	172	127	77	Non-Coronary Heart Disease	0	0	11.4686399791038	current	9–11th grade (12th grade with no diploma)	normal	20.44	Mexican American	female	<60 years	1	6	975.857888188235	8	5.4	0	0	Q4
448	1339	10+drinks/month	0	94.3	81.8	1.65	125	58	66	5.2	120	88.2	4.6	192	139	80	Non-Coronary Heart Disease	0	0	10.4264158126974	never	9–11th grade (12th grade with no diploma)	overweight	28.51	Non-Hispanic Black	female	>=60 years	2	10	1863.33141854118	10	5.2	0	0	Q2
449	1342	1-5drinks/month	1	124.5	90.94	1.23	185	54	78	6.2	168	137	3.9	276	178	66	Non-Coronary Heart Disease	0	0	13.0554509216809	never	Less than 9th grade	obese	48.81	Mexican American	female	>=60 years	2	3	366.115380517647	24	5.9	0	0	Q4
450	1343	1-5drinks/month	0	112.2	94.4	2.67	146	60	72	7.1	134	106.9	4.5	228	129	78	Non-Coronary Heart Disease	0	0	11.5480022485365	former	High school graduate/ GED	obese	36.46	Non-Hispanic white	female	>=60 years	2	1	5069.8157824	21	6	0	0	Q4
451	1351	non-drinks/month	0	74.4	39	2.93	98	45	81	5.7	115	90.1	4.2	156	124	56	Non-Coronary Heart Disease	0	0	11.9135346430985	never	High school graduate/ GED	normal	18.73	Mexican American	female	>=60 years	1	4	272.126830870588	28	5.5	1	0	Q4
452	1352	non-drinks/month	1	90.9	76.1	5	120	32	67	4.1	222	199.7	5	184	131	0	Non-Coronary Heart Disease	0	0	10.4200920342686	never	High school graduate/ GED	normal	24.85	Non-Hispanic white	male	>=60 years	1	5	5570.57718211765	24	7.5	0	0	Q2
453	1353	non-drinks/month	0	98.9	75	1.02	121	34	48	4.2	285	96	4.3	205	109	69	Non-Coronary Heart Disease	0	0	11.4199883245708	never	Less than 9th grade	obese	31.34	Mexican American	female	<60 years	2	10	952.839970447059	11	5.1	0	0	Q3
454	1356	1-5drinks/month	0	107.7	92.1	0.79	136	37	35	7.2	320	98.1	4.6	225	124	88	Non-Coronary Heart Disease	0	0	11.2224037209892	current	Less than 9th grade	obese	31.94	Mexican American	male	<60 years	2	8	1643.34173383529	10	5.3	0	0	Q3
455	1358	non-drinks/month	1	99.2	87.6	1.32	158	57	75	6.2	98	91	4.1	235	211	96	Non-Coronary Heart Disease	0	0	10.5988713106331	never	9–11th grade (12th grade with no diploma)	obese	34.69	Non-Hispanic Black	female	>=60 years	2	4	1254.42133891765	16	6.1	0	0	Q2
456	1362	non-drinks/month	1	96.2	64.6	3.3	112	34	79	6.7	218	111.9	4.1	186	145	69	Non-Coronary Heart Disease	0	0	11.9690260731322	never	High school graduate/ GED	overweight	28.9	Non-Hispanic white	female	>=60 years	3	1	4195.97491143529	16	6.5	0	0	Q4
457	1364	1-5drinks/month	0	106.3	93.7	4.19	189	42	53	5.3	199	104	4.5	269	134	70	Non-Coronary Heart Disease	0	0	10.981545594767	never	9–11th grade (12th grade with no diploma)	overweight	28.63	Non-Hispanic Black	male	<60 years	2	9	2119.80216432941	15	5.6	0	0	Q3
458	1365	non-drinks/month	0	92	73.7	1.16	125	51	78	4.2	126	104.3	4.1	198	139	61	Non-Coronary Heart Disease	0	0	10.7165275163245	never	Less than 9th grade	overweight	26.08	Non-Hispanic white	female	>=60 years	1	11	11561.3201799529	12	5.3	0	0	Q2
459	1366	non-drinks/month	0	71.3	61	0.71	97	84	35	5.9	73	95.3	4.8	195	117	66	Non-Coronary Heart Disease	0	0	9.12902953921548	never	High school graduate/ GED	normal	20.81	Non-Hispanic Black	male	<60 years	2	8	2937.44085251765	10	5.4	0	0	Q1
460	1368	non-drinks/month	0	98.4	58.9	1.81	145	104	81	5.9	239	96.4	3.7	289	152	88	Non-Coronary Heart Disease	0	0	12.8214590918033	never	High school graduate/ GED	normal	24.45	Non-Hispanic white	female	>=60 years	1	12	2992.91624018824	21	5.4	0	0	Q4
461	1374	non-drinks/month	1	98.6	82.4	0.94	110	66	75	8.2	74	160.8	4.3	185	136	82	Non-Coronary Heart Disease	0	0	10.8620878037471	never	Less than 9th grade	overweight	28.28	Non-Hispanic Black	male	>=60 years	2	4	832.881534870588	23	7.2	0	0	Q3
462	1378	1-5drinks/month	0	83.4	70.1	1.14	26	48	28	3.6	205	104	5	117	117	64	Non-Coronary Heart Disease	0	0	9.96109407393515	never	9–11th grade (12th grade with no diploma)	normal	22.6	Mexican American	male	<60 years	1	6	2162.78975284706	15	5.2	0	0	Q1
463	1383	5-10drinks/month	0	116.2	126.1	5	116	52	36	8.8	183	92	4.9	204	122	79	Non-Coronary Heart Disease	1	0	10.3478133093658	never	College graduate or above	obese	35.53	Non-Hispanic white	male	<60 years	1	5	10310.9745652706	16	4.9	0	0	Q2
464	1384	1-5drinks/month	0	79.6	51.6	0.74	90	54	71	3.2	91	100	4.5	156	167	75	Non-Coronary Heart Disease	0	0	11.0812363231551	current	Less than 9th grade	normal	19.83	Mexican American	male	>=60 years	1	3	321.146282164706	9	5.7	0	0	Q3
465	1385	non-drinks/month	0	88.5	59.1	0.8	82	45	24	5.4	164	83.2	4.4	164	106	66	Non-Coronary Heart Disease	0	0	11.5119668480525	current	9–11th grade (12th grade with no diploma)	normal	24.57	Non-Hispanic white	female	<60 years	2	2	7561.90768451765	8	5	0	0	Q4
466	1386	1-5drinks/month	0	89.7	62.8	2.1	122	48	57	7.1	169	97	4.4	206	114	62	Non-Coronary Heart Disease	0	0	11.3191188804297	never	Less than 9th grade	overweight	25.32	Other/multiracial	male	<60 years	1	11	6026.43976752941	24	5.2	0	0	Q3
467	1387	1-5drinks/month	0	93.1	73.8	0.4	80	49	25	4.8	48	89.6	4.5	136	104	64	Non-Coronary Heart Disease	0	0	10.837310089358	former	High school graduate/ GED	overweight	28.65	Non-Hispanic Black	female	<60 years	2	10	3911.49458296471	8	5	0	0	Q2
468	1388	5-10drinks/month	0	87.4	84.5	3.97	122	54	45	4.9	87	81.6	4.6	190	111	52	Non-Coronary Heart Disease	1	0	9.50786656549296	never	College graduate or above	overweight	25.54	Non-Hispanic white	male	<60 years	3	1	7658.53990870588	12	5.1	0	0	Q1
469	1391	non-drinks/month	0	79.6	72.8	3.94	101	69	35	3.4	34	87.8	4.3	178	94	44	Non-Coronary Heart Disease	0	0	9.32926389567606	never	College graduate or above	overweight	25.98	Non-Hispanic Black	female	<60 years	2	9	1925.80580555294	13	5.1	0	0	Q1
470	1393	1-5drinks/month	0	88.4	66.2	1.96	123	60	60	7.6	103	96.3	4.6	196	113	80	Non-Coronary Heart Disease	0	0	10.8648383785005	former	9–11th grade (12th grade with no diploma)	normal	21.64	Non-Hispanic white	male	>=60 years	2	1	5022.85589007059	10	5.6	0	0	Q3
471	1394	1-5drinks/month	0	110.4	84.1	1.48	97	46	85	5.5	92	94	4.1	167	135	72	Non-Coronary Heart Disease	0	0	12.0384639200893	former	High school graduate/ GED	obese	33.43	Non-Hispanic white	male	>=60 years	1	1	1767.22433336471	17	5.2	0	1	Q4
472	1398	1-5drinks/month	1	101.9	89.1	4.37	127	41	80	8.4	127	141	4	193	142	27	Non-Coronary Heart Disease	0	0	10.795315316014	never	Some college or AA	obese	37.28	Non-Hispanic white	female	>=60 years	1	12	2946.20061458824	12	7.3	0	0	Q2
473	1400	1-5drinks/month	0	92	57.04	1.86	150	55	85	7.4	102	77	4.4	212	125	68	Non-Coronary Heart Disease	0	0	12.1814242506446	former	Some college or AA	normal	24.62	Non-Hispanic white	female	>=60 years	2	3	2358.16117741177	28	5.5	0	0	Q4
474	1409	1-5drinks/month	0	101.3	71.2	4.66	103	35	37	3.8	151	81	4.3	173	109	66	Non-Coronary Heart Disease	0	0	12.0052013540199	never	9–11th grade (12th grade with no diploma)	obese	30.18	Mexican American	female	<60 years	2	4	1650.37229345882	10	4.9	0	0	Q4
475	1410	10+drinks/month	0	102.6	81.9	5	154	62	49	6.5	81	100	4.5	220	127	97	Non-Coronary Heart Disease	1	0	11.3371896046537	never	High school graduate/ GED	overweight	27.75	Non-Hispanic white	male	<60 years	2	1	10500.9526341647	20	5.2	0	0	Q3
476	1412	non-drinks/month	0	107	84.1	1.15	151	38	43	5.6	116	93.6	4.6	202	131	90	Non-Coronary Heart Disease	0	0	11.6677141254488	never	9–11th grade (12th grade with no diploma)	obese	30.08	Other/multiracial	male	<60 years	1	11	6213.79133232941	16	5	0	0	Q4
477	1416	1-5drinks/month	0	112.2	109.9	2.51	127	31	32	6.9	562	100	4.5	262	126	64	Non-Coronary Heart Disease	1	0	10.7027162285039	never	High school graduate/ GED	obese	34.22	Non-Hispanic white	male	<60 years	1	1	8632.91866785882	15	5	0	0	Q2
478	1417	non-drinks/month	0	102.4	86.6	4.98	122	39	38	4.7	77	101.1	4.6	181	112	75	Non-Coronary Heart Disease	0	0	11.003757493867	never	High school graduate/ GED	overweight	28.28	Non-Hispanic white	male	<60 years	2	11	9602.7619584	14	5.5	0	0	Q3
479	1423	1-5drinks/month	0	95.2	74.6	1.91	186	52	57	4.1	125	96.9	4.6	256	136	74	Non-Coronary Heart Disease	0	0	11.0221809026102	never	Some college or AA	overweight	28.08	Mexican American	female	<60 years	1	13	802.435307294118	10	5.3	0	0	Q3
480	1424	non-drinks/month	0	96	65.4	4.19	135	71	85	6.3	84	107.2	4.1	216	152	72	Non-Coronary Heart Disease	0	0	11.870864803908	never	Some college or AA	overweight	25.01	Non-Hispanic white	female	>=60 years	1	1	2311.22528922353	21	5.2	0	0	Q4
481	1428	5-10drinks/month	0	98.1	86.3	5	159	34	40	6.6	244	91.3	4.6	237	120	90	Non-Coronary Heart Disease	0	0	10.5599924944669	former	College graduate or above	overweight	27.8	Non-Hispanic white	male	<60 years	2	11	9008.10465750588	19	5.1	0	0	Q2
482	1430	10+drinks/month	0	98.4	82.8	1.2	88	40	54	6.4	115	82.9	4.7	147	158	110	Non-Coronary Heart Disease	1	0	10.8138397636909	former	Less than 9th grade	overweight	27.51	Mexican American	male	<60 years	1	12	1216.45555087059	19	5.2	0	0	Q2
483	1431	1-5drinks/month	0	82.7	59.1	5	154	75	59	5.5	56	90	4.5	236	126	78	Non-Coronary Heart Disease	0	0	10.7575102636604	never	College graduate or above	normal	23.14	Non-Hispanic Black	female	<60 years	2	8	2805.96471849412	16	5.5	0	0	Q2
484	1433	1-5drinks/month	0	110.9	108.84	1.92	134	59	26	7	95	102	4.7	210	134	74	Non-Coronary Heart Disease	1	0	10.630098275282	never	Some college or AA	obese	31.03	Mexican American	male	<60 years	2	3	2126.22846475294	14	5.4	0	0	Q2
485	1436	non-drinks/month	1	123	81.5	0.8	120	47	73	5.8	158	91.1	4.1	196	160	30	Non-Coronary Heart Disease	1	0	13.6246798802941	never	Less than 9th grade	obese	36.61	Mexican American	female	>=60 years	1	3	334.102346729412	16	5.5	0	0	Q4
486	1438	5-10drinks/month	0	95	81.5	4.5	192	50	43	5.7	70	97.3	4.6	257	117	85	Non-Coronary Heart Disease	1	0	10.5231267368125	former	High school graduate/ GED	overweight	27.55	Non-Hispanic white	male	<60 years	3	1	11347.9838296471	13	4.7	0	0	Q2
487	1441	1-5drinks/month	0	89	82.7	5	96	52	40	5.6	79	96	4.7	159	118	58	Non-Coronary Heart Disease	1	0	9.78672199710452	never	College graduate or above	normal	24.19	Non-Hispanic white	male	<60 years	1	2	8085.49898070588	16	5.5	0	0	Q1
488	1443	1-5drinks/month	0	74.5	58.9	4.55	85	57	44	3	71	105	4.2	170	106	66	Non-Coronary Heart Disease	0	0	9.70730388556242	never	College graduate or above	normal	19.89	Non-Hispanic white	female	<60 years	2	2	9844.83962127059	8	4.9	0	0	Q1
489	1445	non-drinks/month	0	75	49	1.72	165	61	56	4.4	207	95.5	4.8	264	126	78	Non-Coronary Heart Disease	0	0	10.7142857142857	current	High school graduate/ GED	normal	18.62	Non-Hispanic white	female	<60 years	1	12	8214.86931312941	8	5.1	0	0	Q2
490	1447	non-drinks/month	0	71	52.2	1.49	109	90	39	2.5	39	94	4.3	201	91	51	Non-Coronary Heart Disease	0	0	9.82704844935923	never	High school graduate/ GED	normal	20.96	Non-Hispanic white	female	<60 years	2	8	8910.31340442353	14	4.9	0	0	Q1
491	1448	non-drinks/month	0	69.9	54.6	0.68	148	60	21	5.5	72	108.3	5	219	116	76	Non-Coronary Heart Disease	1	0	9.4597760352644	never	High school graduate/ GED	normal	23.51	Non-Hispanic Black	female	<60 years	1	12	4141.19964611765	12	5.2	0	0	Q1
492	1449	non-drinks/month	0	105.6	107.7	3.29	136	63	55	5.1	189	91.6	4.3	234	126	80	Non-Coronary Heart Disease	0	0	10.1755072146409	never	College graduate or above	obese	39.56	Non-Hispanic white	female	<60 years	1	12	8214.86931312941	16	5	0	0	Q1
493	1453	10+drinks/month	0	97.4	84.7	4.18	199	57	50	7.3	122	103	4.5	274	134	90	Non-Coronary Heart Disease	0	0	10.5832060499245	former	Some college or AA	overweight	25.91	Non-Hispanic white	male	<60 years	2	8	6116.44667727059	22	5.3	0	0	Q2
494	1455	non-drinks/month	0	93	73.5	0.92	101	52	33	6.4	64	91.6	4.5	156	118	86	Non-Coronary Heart Disease	1	0	10.8477402894684	never	9–11th grade (12th grade with no diploma)	overweight	26.93	Non-Hispanic Black	male	<60 years	2	11	3486.69312395294	16	5.5	0	0	Q2
495	1458	non-drinks/month	0	115.5	116.14	0.15	108	34	24	5.6	177	97.9	4	172	117	63	Non-Coronary Heart Disease	0	0	10.7174403090489	never	Some college or AA	obese	40.86	Non-Hispanic white	female	<60 years	2	3	6016.13067482353	8	5.5	0	0	Q2
496	1461	non-drinks/month	0	137.2	146.3	5	96	33	33	8.5	280	95.3	4.2	186	125	83	Non-Coronary Heart Disease	0	0	11.343104897167	never	9–11th grade (12th grade with no diploma)	obese	42.15	Non-Hispanic Black	male	<60 years	2	4	2639.8150848	14	6.2	0	0	Q3
497	1462	1-5drinks/month	0	99.1	83.8	4.97	148	47	27	6.9	130	89.5	4.7	222	119	68	Non-Coronary Heart Disease	0	0	10.8255917507625	former	9–11th grade (12th grade with no diploma)	overweight	28.36	Mexican American	male	<60 years	2	2	2273.93117741176	9	5.2	0	0	Q2
498	1464	1-5drinks/month	0	91.5	58.2	0.19	156	65	61	4.4	99	98.2	4.5	244	164	94	Non-Coronary Heart Disease	0	0	11.9938773040041	current	Less than 9th grade	normal	22.99	Mexican American	male	>=60 years	1	10	327.670094305882	8	5.5	0	0	Q4
499	1465	5-10drinks/month	0	87.5	56.9	1.8	75	47	64	5.1	167	98.9	4.5	152	95	42	Non-Coronary Heart Disease	0	0	11.59983788748	former	Less than 9th grade	normal	23.81	Mexican American	female	>=60 years	1	13	294.660701741176	13	5.5	1	0	Q4
500	1467	1-5drinks/month	0	95.5	80.7	0.36	113	41	29	8.6	242	98	4.8	206	123	69	Non-Coronary Heart Disease	0	0	10.630816069794	current	Some college or AA	overweight	28.29	Mexican American	male	<60 years	1	3	2704.81209317647	11	5	0	0	Q2
501	1469	1-5drinks/month	0	96	68.2	1.26	129	59	65	5.3	119	100.9	4.5	213	147	69	Non-Coronary Heart Disease	0	0	11.6246275127156	current	Less than 9th grade	obese	30.47	Mexican American	female	>=60 years	1	3	328.989049976471	7	5.4	0	0	Q4
502	1470	1-5drinks/month	0	71	60.4	1.61	148	66	45	3.8	61	93.5	4.1	217	107	76	Non-Coronary Heart Disease	1	0	9.13565897462587	former	College graduate or above	normal	23.89	Non-Hispanic Black	female	<60 years	1	13	2543.96029157647	7	4.9	0	0	Q1
503	1472	1-5drinks/month	0	84.3	79.6	0.36	85	65	47	6.3	121	104.7	4.1	164	120	66	Non-Coronary Heart Disease	0	0	9.44867782088129	current	Some college or AA	normal	23.72	Non-Hispanic Black	male	<60 years	2	7	2085.35415322353	16	5.6	0	0	Q1
504	1481	5-10drinks/month	0	79	57.7	3.24	158	47	30	6.4	166	80.6	4.6	234	110	65	Non-Coronary Heart Disease	1	0	10.4001399803938	current	9–11th grade (12th grade with no diploma)	normal	20.15	Non-Hispanic white	male	<60 years	1	2	12220.5865462588	11	4.7	0	0	Q2
505	1482	10+drinks/month	0	90.4	80.6	5	163	43	37	4.2	79	78	4.6	226	121	72	Non-Coronary Heart Disease	1	0	10.069337777403	former	College graduate or above	overweight	26.08	Non-Hispanic white	male	<60 years	2	8	8066.64017110588	12	5.1	0	0	Q1
506	1488	1-5drinks/month	0	84.2	49.5	1.78	183	90	83	8.8	227	110	4.1	317	187	100	Non-Coronary Heart Disease	0	0	11.9676668780949	never	Some college or AA	normal	21.15	Non-Hispanic white	female	>=60 years	2	12	2380.11028912941	45	5.1	0	1	Q4
507	1489	non-drinks/month	0	84.7	59.1	0.73	99	95	83	6.7	85	90	4.4	208	155	70	Non-Coronary Heart Disease	0	0	11.0176677065542	never	High school graduate/ GED	overweight	25.12	Non-Hispanic Black	female	>=60 years	1	2	2238.96904715294	32	5.3	0	0	Q3
508	1493	1-5drinks/month	0	125.3	128.7	3.33	92	54	28	3.9	69	80.5	4.1	157	106	72	Non-Coronary Heart Disease	1	0	11.0449002390163	never	College graduate or above	obese	39.94	Other Hispanic	female	<60 years	2	9	2345.32544978824	7	5	0	0	Q3
509	1495	1-5drinks/month	0	95.6	87.5	2.72	118	37	41	4.4	126	96	4.5	181	126	86	Non-Coronary Heart Disease	1	0	10.2200698907311	former	9–11th grade (12th grade with no diploma)	overweight	28.12	Non-Hispanic white	male	<60 years	1	5	7732.88213835294	18	5.2	0	0	Q1
510	1498	1-5drinks/month	0	93	78.6	3.29	161	46	59	5.6	127	95.8	4.6	224	120	76	Non-Coronary Heart Disease	1	0	10.4899079089824	former	Some college or AA	normal	24.7	Non-Hispanic white	male	<60 years	1	12	7830.22018484706	14	5	0	0	Q2
511	1500	1-5drinks/month	0	78.9	69.4	0.31	68	52	29	3.9	49	87.8	4.2	125	116	60	Non-Coronary Heart Disease	0	0	9.47103121506085	never	Some college or AA	overweight	25.46	Non-Hispanic Black	female	<60 years	2	5	3326.48212988235	10	5.1	0	0	Q1
512	1502	1-5drinks/month	0	83.1	62.7	4.34	93	42	41	4.3	95	88.8	4.6	148	98	64	Non-Coronary Heart Disease	1	0	10.4946329413735	former	Some college or AA	overweight	25.31	Mexican American	female	<60 years	2	2	1003.19661854118	10	5.5	0	0	Q2
513	1503	1-5drinks/month	0	103.5	82.4	1.27	124	51	38	5.8	99	85.8	4.5	204	140	60	Non-Coronary Heart Disease	1	0	11.4018872990651	never	College graduate or above	overweight	28.75	Other Hispanic	male	<60 years	2	7	4013.04399792941	14	5.2	0	0	Q3
514	1505	non-drinks/month	0	98.6	74.4	1.24	114	32	80	7.5	256	115	4.7	194	172	73	Coronary Heart Disease	0	1	11.4311637804881	former	High school graduate/ GED	overweight	27.56	Non-Hispanic white	male	>=60 years	1	9	1598.27243971765	20	5.7	0	0	Q3
515	1506	1-5drinks/month	0	89.2	68.4	1.5	131	51	85	7.3	126	114.8	3.9	211	134	58	Non-Coronary Heart Disease	0	0	10.7854135849688	former	Less than 9th grade	normal	22.44	Non-Hispanic Black	male	>=60 years	1	7	778.242164705882	9	5.9	0	0	Q2
516	1509	10+drinks/month	0	76.5	65.6	5	99	64	36	4.7	40	92.6	4.7	162	117	70	Non-Coronary Heart Disease	0	0	9.4451642679617	former	Some college or AA	normal	23.38	Mexican American	male	<60 years	1	6	2596.35031849412	16	5.1	0	0	Q1
517	1511	1-5drinks/month	0	93	74.7	0.75	120	56	66	9.1	259	93	4.5	218	102	68	Non-Coronary Heart Disease	0	0	10.7602570847597	current	Less than 9th grade	overweight	26.37	Non-Hispanic Black	male	>=60 years	1	5	1459.79884574118	28	5.3	0	1	Q2
518	1517	non-drinks/month	0	96.4	63.1	1.79	119	50	85	6.1	99	105	4.3	193	126	57	Non-Coronary Heart Disease	0	0	12.1356307653496	never	Less than 9th grade	overweight	27.9	Mexican American	female	>=60 years	1	6	510.179710305882	26	6.3	0	0	Q4
519	1520	5-10drinks/month	0	97.1	75.8	5	145	58	46	3.7	97	99.6	4.2	221	140	72	Non-Coronary Heart Disease	1	0	11.1528183075189	never	Some college or AA	overweight	26.86	Non-Hispanic white	female	<60 years	2	1	10785.6625419294	10	5.2	0	0	Q3
520	1525	non-drinks/month	0	95.8	66	3.59	96	90	72	6.2	117	93	3.9	200	125	40	Non-Coronary Heart Disease	0	0	11.7921648358201	never	Some college or AA	overweight	28.05	Non-Hispanic white	female	>=60 years	2	5	4291.56218051765	20	5	0	0	Q4
521	1529	1-5drinks/month	1	100.6	82.1	3.11	94	38	46	4.8	146	114	4.6	159	108	73	Non-Coronary Heart Disease	1	0	11.1026436811837	current	High school graduate/ GED	overweight	29.02	Non-Hispanic white	male	<60 years	2	1	9600.93388385882	19	6	0	0	Q3
522	1532	1-5drinks/month	1	97.2	74.8	0.9	101	87	85	4.9	59	106.9	4.5	196	165	61	Non-Coronary Heart Disease	0	0	11.238684148528	former	Less than 9th grade	normal	23.63	Non-Hispanic white	male	>=60 years	3	1	1539.71126644706	18	5.7	0	1	Q3
523	1534	1-5drinks/month	0	111.2	96.5	5	147	33	60	5.2	245	109.3	4.1	222	159	74	Coronary Heart Disease	1	1	11.3198619519586	former	College graduate or above	obese	31.01	Non-Hispanic white	male	>=60 years	1	8	4288.66119736471	12	5.3	0	0	Q3
524	1536	non-drinks/month	0	102.7	93.7	5	112	47	33	5.7	99	90.3	4.7	176	118	79	Non-Coronary Heart Disease	1	0	10.6096400054804	never	Some college or AA	obese	30.88	Non-Hispanic white	male	<60 years	1	1	8972.62880602353	15	5.2	0	0	Q2
525	1538	1-5drinks/month	0	81	67.7	1.27	125	69	31	3.8	77	89	4.5	210	108	70	Non-Coronary Heart Disease	0	0	9.84443247792414	never	College graduate or above	overweight	26.41	Other Hispanic	female	<60 years	2	7	7418.70999811765	10	4.7	0	0	Q1
526	1541	1-5drinks/month	0	84.5	65	1.7	139	77	61	4.6	68	95.7	4.2	218	103	67	Non-Coronary Heart Disease	0	0	10.4809350727881	former	High school graduate/ GED	normal	24.05	Non-Hispanic white	female	>=60 years	1	5	6479.59035124706	8	4.8	0	0	Q2
527	1543	10+drinks/month	0	77.9	63.8	3.97	83	76	39	5	140	88.3	4.1	174	124	70	Non-Coronary Heart Disease	1	0	9.75275059665872	current	College graduate or above	normal	22.96	Non-Hispanic Black	male	<60 years	3	1	3553.28402691765	16	5.5	0	0	Q1
528	1544	1-5drinks/month	0	81.1	57.2	1.45	93	41	30	5	145	102	4.5	158	116	64	Non-Coronary Heart Disease	0	0	10.7231613254296	never	High school graduate/ GED	normal	22.46	Mexican American	female	<60 years	1	12	1698.77359604706	9	4.7	0	0	Q2
529	1545	10+drinks/month	0	62.8	40.3	1.66	77	54	23	3.6	47	89	4.9	134	97	64	Non-Coronary Heart Disease	0	0	9.89252418442604	current	High school graduate/ GED	underweight	14.42	Non-Hispanic white	female	<60 years	2	10	8096.86235934118	10	5.1	0	0	Q1
530	1546	non-drinks/month	0	76.2	52	3.16	167	59	57	2.5	112	101.7	4.4	251	145	70	Non-Coronary Heart Disease	0	0	10.5670387380906	never	9–11th grade (12th grade with no diploma)	normal	24.9	Mexican American	female	<60 years	2	2	925.264464376471	16	5.4	0	0	Q2
531	1547	10+drinks/month	0	96.5	73.7	1.08	97	70	57	4.5	156	103.3	4.4	201	114	77	Non-Coronary Heart Disease	0	0	11.2407054926665	former	High school graduate/ GED	overweight	26.71	Non-Hispanic white	male	<60 years	3	1	5596.71424621176	11	5.3	0	0	Q3
532	1550	1-5drinks/month	0	65	47.5	4.37	116	65	24	4.4	97	88.6	4.6	197	107	64	Non-Coronary Heart Disease	1	0	9.43119125143015	never	College graduate or above	underweight	17.43	Non-Hispanic white	female	<60 years	3	1	5858.74685590588	10	5.1	0	0	Q1
533	1551	10+drinks/month	0	84.3	79.4	5	129	55	38	4.4	212	95.2	4.9	229	113	86	Non-Coronary Heart Disease	0	0	9.46057043455115	current	Some college or AA	normal	23.71	Non-Hispanic white	male	<60 years	1	6	10416.2292943059	14	5	0	0	Q1
534	1552	10+drinks/month	1	97.3	91.1	4.52	107	47	60	6.5	265	165.8	4.6	209	118	75	Coronary Heart Disease	1	1	10.1942117839888	never	9–11th grade (12th grade with no diploma)	obese	36.26	Non-Hispanic white	female	>=60 years	3	1	4155.42739444706	14	6.3	0	0	Q1
535	1554	non-drinks/month	0	80.4	56.7	0.83	96	64	48	4.1	63	99	4.4	164	112	67	Non-Coronary Heart Disease	0	0	10.6773755767206	never	Less than 9th grade	normal	23.82	Mexican American	female	<60 years	1	10	1074.3125216	10	5.5	0	0	Q2
536	1555	1-5drinks/month	0	106	80.3	1.53	192	58	50	4.1	161	97.5	4.4	284	124	72	Non-Coronary Heart Disease	1	0	11.8290016569131	never	Less than 9th grade	obese	36.56	Mexican American	female	<60 years	1	3	1227.57918004706	17	5.1	0	0	Q4
537	1558	non-drinks/month	0	94.8	70.3	0.53	165	46	68	7.3	114	97	4.2	230	132	69	Non-Coronary Heart Disease	0	0	11.3065647668901	former	High school graduate/ GED	normal	24.91	Non-Hispanic Black	male	>=60 years	1	7	1484.38601694118	21	5.8	0	0	Q3
538	1561	non-drinks/month	0	79.8	53.4	1.44	118	75	80	4.3	106	91.7	4.2	212	139	66	Non-Coronary Heart Disease	0	0	10.9202420025043	never	High school graduate/ GED	normal	22.34	Non-Hispanic white	female	>=60 years	1	10	2245.70594258824	21	5	0	0	Q3
539	1571	non-drinks/month	0	98	89	5	102	46	65	8.2	111	95.8	4.6	166	166	81	Coronary Heart Disease	1	1	10.3879792240623	former	Some college or AA	overweight	27.41	Non-Hispanic white	male	>=60 years	1	8	4675.85193581176	28	5.2	0	0	Q2
540	1574	1-5drinks/month	1	88.2	51.4	0.3	173	39	80	3.3	187	86.4	4.3	259	181	80	Non-Coronary Heart Disease	0	0	12.3023201759693	former	Some college or AA	normal	24.21	Non-Hispanic white	female	>=60 years	1	8	2152.52736696471	17	5	0	0	Q4
541	1580	1-5drinks/month	0	88.1	75.5	2.12	131	37	26	6.3	297	94.5	5.3	231	121	77	Non-Coronary Heart Disease	0	0	10.1391706493654	current	9–11th grade (12th grade with no diploma)	overweight	26.37	Mexican American	male	<60 years	2	13	1785.67597609412	15	4.9	0	0	Q1
542	1583	non-drinks/month	1	95.2	60.1	1	72	34	54	3.2	294	171	4.5	163	137	64	Non-Coronary Heart Disease	0	0	12.280038047278	never	Less than 9th grade	overweight	25.34	Mexican American	female	<60 years	2	13	766.632595576471	15	9.4	0	0	Q4
543	1585	1-5drinks/month	0	105.7	77.44	1.16	142	37	24	6.5	179	97.4	4.3	221	100	66	Non-Coronary Heart Disease	0	0	12.0113636363636	never	High school graduate/ GED	obese	31.3	Mexican American	female	<60 years	2	3	177.703590776471	10	5.2	0	0	Q4
544	1586	non-drinks/month	0	93	65	1.13	101	71	45	3.3	62	94	4	184	103	62	Non-Coronary Heart Disease	0	0	11.5352303167964	never	9–11th grade (12th grade with no diploma)	overweight	29.08	Mexican American	female	<60 years	2	6	929.656514823529	9	5.2	0	0	Q4
545	1588	5-10drinks/month	0	68	58.2	4.52	122	53	35	5.3	54	87.3	4.6	192	135	77	Non-Coronary Heart Disease	1	0	8.9134825865823	never	Some college or AA	normal	20.82	Non-Hispanic Black	male	<60 years	1	8	2835.85487228235	8	5.5	0	0	Q1
546	1589	non-drinks/month	0	88.4	54.7	1.08	135	45	52	2.1	86	109.1	4.3	192	111	63	Non-Coronary Heart Disease	0	0	11.9524958574018	never	9–11th grade (12th grade with no diploma)	normal	24.8	Mexican American	female	<60 years	1	13	737.545490447059	13	5.5	0	0	Q4
547	1590	1-5drinks/month	1	117.9	113.9	5	127	36	54	7.8	79	215	4.7	187	140	80	Non-Coronary Heart Disease	1	0	11.0471930416775	never	College graduate or above	obese	35.31	Non-Hispanic Black	male	<60 years	2	10	3007.68227896471	9	7.4	0	0	Q3
548	1593	1-5drinks/month	0	93.2	77.8	0.73	125	44	65	6.3	144	102.3	3.9	206	125	71	Non-Coronary Heart Disease	0	0	10.5663772906727	never	Less than 9th grade	overweight	29.28	Mexican American	male	>=60 years	2	8	647.350492235294	19	5.6	0	0	Q2
549	1598	1-5drinks/month	0	73	54.5	0.06	134	80	85	4	95	99.9	4.6	227	172	48	Non-Coronary Heart Disease	0	0	9.88836773758751	former	High school graduate/ GED	normal	21.08	Non-Hispanic white	female	>=60 years	2	1	2242.36582362353	22	5.7	0	0	Q1
550	1605	1-5drinks/month	0	95.2	77	5	197	54	50	5.1	202	89	4.7	283	111	72	Non-Coronary Heart Disease	0	0	10.8490468789575	current	High school graduate/ GED	overweight	29.52	Mexican American	female	<60 years	1	5	992.693377505882	17	5.6	0	0	Q2
551	1606	1-5drinks/month	0	94.4	74.2	1.41	122	70	48	4.5	145	94.3	4.7	214	154	94	Non-Coronary Heart Disease	0	0	10.9589776610167	never	9–11th grade (12th grade with no diploma)	overweight	29.61	Mexican American	female	<60 years	2	6	880.869612047059	10	5.3	0	0	Q3
552	1609	1-5drinks/month	0	109.5	75.8	0.73	149	59	60	4.8	118	79	4.2	256	125	63	Non-Coronary Heart Disease	0	0	12.577071108891	never	Less than 9th grade	obese	32.47	Mexican American	female	>=60 years	1	3	357.936096188235	16	4.9	0	0	Q4
553	1616	10+drinks/month	0	84	60.9	5	91	80	62	4.7	80	100	4.3	187	169	110	Non-Coronary Heart Disease	0	0	10.7639244221389	never	Some college or AA	normal	23.94	Non-Hispanic white	female	>=60 years	2	1	4657.13712847059	13	5.5	0	0	Q2
554	1617	1-5drinks/month	0	105.5	91.4	3.82	92	52	46	5.1	61	103.9	4.5	147	134	79	Non-Coronary Heart Disease	0	0	11.0351784812836	never	Some college or AA	obese	34.49	Non-Hispanic white	female	<60 years	1	1	10173.9666784	11	5.6	0	0	Q3
555	1618	non-drinks/month	0	84.3	77.4	1.32	137	57	45	5.7	61	93.3	4	205	108	56	Non-Coronary Heart Disease	0	0	9.58202046956015	former	High school graduate/ GED	normal	23.84	Non-Hispanic Black	male	<60 years	2	9	1575.93082371765	11	5.7	0	0	Q1
556	1619	non-drinks/month	0	132	154	0.72	103	38	40	6.1	111	85	4.3	168	122	88	Non-Coronary Heart Disease	0	0	10.636863125135	never	High school graduate/ GED	obese	45.24	Non-Hispanic white	male	<60 years	1	7	8133.69628009412	12	5.2	0	0	Q2
557	1620	non-drinks/month	0	97	90	2.75	129	43	46	3.7	82	93.7	4.5	182	120	67	Non-Coronary Heart Disease	0	0	10.2246977678778	never	Some college or AA	obese	34.34	Mexican American	female	<60 years	2	13	755.054458917647	8	5.1	0	0	Q1
558	1622	1-5drinks/month	0	86	64	0.27	114	54	40	6.1	98	82.6	5.1	192	110	76	Non-Coronary Heart Disease	0	0	10.75	current	Less than 9th grade	normal	22.84	Mexican American	male	<60 years	2	6	890.228924235294	17	5.1	0	0	Q2
559	1623	1-5drinks/month	1	112.8	84.1	1.65	125	68	81	4.9	55	109	4.3	202	144	66	Non-Coronary Heart Disease	0	0	12.3001696574825	never	Less than 9th grade	overweight	29.98	Mexican American	male	>=60 years	1	12	234.859763764706	21	5.8	0	0	Q4
560	1624	10+drinks/month	0	96.4	71.1	1.18	125	66	47	6.5	174	95.9	4.4	215	141	90	Non-Coronary Heart Disease	0	0	11.4325269425681	current	9–11th grade (12th grade with no diploma)	overweight	25.71	Non-Hispanic Black	female	<60 years	2	11	3376.62245854118	12	5.4	0	0	Q3
561	1625	non-drinks/month	0	96.5	52.9	0.86	108	76	85	4	68	110.1	4.4	195	163	70	Non-Coronary Heart Disease	0	0	13.2678171394021	never	Less than 9th grade	overweight	26.27	Mexican American	female	>=60 years	1	3	538.259818917647	18	5.2	0	0	Q4
562	1627	non-drinks/month	1	103.7	84.8	1.78	142	33	46	4.7	228	169.5	4.4	215	106	77	Non-Coronary Heart Disease	1	0	11.2611003936326	never	Some college or AA	overweight	27.63	Non-Hispanic white	male	<60 years	1	1	10035.7869536	14	8.2	1	0	Q3
563	1629	1-5drinks/month	0	97.9	73.5	0.08	141	44	73	7.7	74	118.5	4.2	191	139	60	Non-Coronary Heart Disease	0	0	11.4192878961178	never	Less than 9th grade	overweight	25.46	Mexican American	male	>=60 years	2	2	439.939073129412	18	5.9	0	0	Q3
564	1634	non-drinks/month	1	109.9	92.5	4.19	125	45	75	5.5	101	96	4.4	197	196	104	Non-Coronary Heart Disease	0	0	11.4268578831226	never	High school graduate/ GED	obese	36.54	Non-Hispanic white	female	>=60 years	1	1	4575.09983058824	14	5.3	0	0	Q3
565	1638	1-5drinks/month	0	102.6	79.2	2.17	88	41	62	6.2	76	100.4	4.5	172	150	90	Non-Coronary Heart Disease	0	0	11.5288176481214	never	Less than 9th grade	obese	30.25	Mexican American	male	>=60 years	1	4	269.352770258824	11	5.4	0	0	Q4
566	1639	1-5drinks/month	0	118.7	106.3	4.14	88	45	34	5.2	189	117	4.9	174	131	92	Non-Coronary Heart Disease	0	0	11.5128828817266	never	9–11th grade (12th grade with no diploma)	obese	36.52	Mexican American	male	<60 years	1	2	2431.73088734118	19	6.1	0	0	Q4
567	1641	non-drinks/month	1	140	118.3	1.08	144	57	57	5.6	86	115.3	4.3	211	120	79	Non-Coronary Heart Disease	0	0	12.8716927159089	former	High school graduate/ GED	obese	50.67	Mexican American	female	<60 years	1	3	1153.85123068235	15	6	0	0	Q4
568	1647	non-drinks/month	0	102.3	70.6	4.52	114	38	61	3.8	248	105	4.4	205	162	90	Non-Coronary Heart Disease	0	0	12.1751209195268	never	College graduate or above	obese	30.48	Other Hispanic	female	>=60 years	1	8	4345.93640978824	12	5.3	0	0	Q4
569	1650	1-5drinks/month	0	94.3	59.4	2.03	157	43	68	6.5	247	82	4.7	252	123	59	Non-Coronary Heart Disease	0	0	12.2354084057386	current	Less than 9th grade	overweight	26.12	Mexican American	female	>=60 years	2	13	294.660701741176	15	5.2	0	0	Q4
570	1652	non-drinks/month	0	102.7	84.8	1.21	114	54	57	5	71	88.8	4	174	144	81	Non-Coronary Heart Disease	0	0	11.1525073329418	former	High school graduate/ GED	obese	32.63	Non-Hispanic Black	female	<60 years	1	7	2612.49883068235	15	5.1	0	0	Q3
571	1659	1-5drinks/month	0	98	76.2	5	101	43	51	7.2	199	107	4.6	185	113	79	Non-Coronary Heart Disease	0	0	11.2266088115167	former	Some college or AA	overweight	28.3	Other Hispanic	male	<60 years	2	12	6445.42779068235	14	5.1	0	0	Q3
572	1661	non-drinks/month	0	95.9	74	0.79	136	32	32	5.4	140	92	4.3	189	110	58	Non-Coronary Heart Disease	0	0	11.1481485555323	current	9–11th grade (12th grade with no diploma)	obese	31	Mexican American	female	<60 years	1	5	1690.64266785882	11	5.2	0	0	Q3
573	1663	1-5drinks/month	1	112	98.2	1.07	179	41	59	8	102	109	4.6	262	166	82	Non-Coronary Heart Disease	0	0	11.3021815387845	former	9–11th grade (12th grade with no diploma)	obese	33.86	Other Hispanic	male	<60 years	2	9	1899.29628875294	15	7.8	0	0	Q3
574	1666	non-drinks/month	0	107.7	107.6	2.53	70	20	40	6.6	454	107	4.7	178	116	69	Non-Coronary Heart Disease	0	0	10.3826823575029	current	9–11th grade (12th grade with no diploma)	obese	30.77	Non-Hispanic Black	male	<60 years	1	2	3532.62687905882	13	5.7	0	0	Q2
575	1671	non-drinks/month	0	97	75.5	0.82	213	32	43	4.1	168	112.5	4.1	267	139	85	Non-Coronary Heart Disease	0	0	11.1634455503797	never	Less than 9th grade	obese	32.94	Mexican American	female	<60 years	1	5	938.157581552941	14	6	0	0	Q3
576	1682	1-5drinks/month	1	101	76.9	2.47	144	68	52	4.9	129	111	4.1	240	124	64	Non-Coronary Heart Disease	0	0	11.5174995480248	never	Less than 9th grade	obese	34.45	Non-Hispanic white	female	<60 years	2	5	6934.01042127059	24	6.2	0	0	Q4
577	1684	1-5drinks/month	0	90.3	62.7	1.81	153	51	66	5.7	149	110	4.5	230	121	57	Non-Coronary Heart Disease	0	0	11.4039152178824	current	Less than 9th grade	normal	24.01	Mexican American	male	>=60 years	1	3	367.890445929412	15	5.5	0	0	Q3
578	1685	non-drinks/month	0	87.5	69	2.54	117	58	25	2.9	48	96	4.5	186	122	88	Non-Coronary Heart Disease	1	0	10.5337621450048	never	Some college or AA	overweight	25.38	Non-Hispanic Black	female	<60 years	1	13	2903.51238287059	8	5	0	0	Q2
579	1686	1-5drinks/month	0	114	90.3	1	109	34	77	7.8	325	97.8	4.3	204	133	80	Non-Coronary Heart Disease	1	0	11.9966772808445	never	9–11th grade (12th grade with no diploma)	obese	32.38	Mexican American	male	>=60 years	1	3	262.136075482353	26	5.3	0	0	Q4
580	1690	1-5drinks/month	0	90.3	70.3	1.81	124	33	41	4.9	152	105	4.6	189	120	74	Non-Coronary Heart Disease	0	0	10.7698607431453	current	Less than 9th grade	normal	23.68	Mexican American	male	<60 years	1	6	1160.74268630588	9	5.4	0	0	Q2
581	1693	non-drinks/month	0	83.8	67.4	1.55	82	49	25	5.5	77	94	4.4	157	102	66	Non-Coronary Heart Disease	1	0	10.2073750029593	never	Some college or AA	normal	24.37	Mexican American	male	<60 years	1	4	2710.73126776471	12	5	0	0	Q1
582	1696	1-5drinks/month	0	83.2	71.7	5	116	66	51	3.4	96	87	5.2	192	130	80	Non-Coronary Heart Disease	1	0	9.82570562018062	former	College graduate or above	overweight	26.18	Non-Hispanic white	female	<60 years	1	5	8708.78192545882	12	4.7	0	0	Q1
583	1700	10+drinks/month	0	87.5	67.6	5	134	63	58	4.4	56	92	4.7	207	140	78	Non-Coronary Heart Disease	1	0	10.6422805871051	former	Some college or AA	overweight	26.18	Non-Hispanic white	female	<60 years	1	9	8592.74269647059	16	5	0	0	Q2
584	1701	1-5drinks/month	0	110.8	89.6	1.7	132	48	82	4.1	79	88	4.3	198	172	72	Non-Coronary Heart Disease	0	0	11.70538642799	never	Some college or AA	overweight	28.99	Non-Hispanic white	male	>=60 years	1	9	1741.79164216471	24	5.2	0	0	Q4
585	1704	10+drinks/month	0	75	58.1	3.71	77	80	35	2.1	50	114	4.9	178	121	76	Non-Coronary Heart Disease	1	0	9.83950378665723	never	Some college or AA	normal	20.68	Other/multiracial	female	<60 years	1	6	1220.85726607059	8	4.4	0	0	Q1
586	1705	non-drinks/month	1	103.4	76.7	4.52	71	37	80	6.4	301	142	4.2	166	173	61	Non-Coronary Heart Disease	1	0	11.80654581662	never	High school graduate/ GED	overweight	27.94	Other/multiracial	male	>=60 years	2	11	2050.99218710588	21	6.2	0	0	Q4
587	1711	10+drinks/month	0	103.9	107.2	5	116	42	69	5.7	83	94	4.4	169	137	89	Non-Coronary Heart Disease	1	0	10.0350179781052	former	Some college or AA	obese	30.79	Non-Hispanic white	male	>=60 years	2	6	4716.59801618824	17	5.3	0	0	Q1
588	1712	non-drinks/month	0	87	62.8	1.06	151	29	45	4.7	190	93.5	4.7	216	125	64	Non-Coronary Heart Disease	0	0	10.9784096164702	never	Less than 9th grade	overweight	26.14	Mexican American	female	<60 years	1	4	1119.11989571765	14	5.6	0	0	Q3
589	1715	non-drinks/month	0	77	67.4	2.22	128	57	55	4.2	75	80.6	4.5	194	137	92	Non-Coronary Heart Disease	0	0	9.37909158983135	never	Less than 9th grade	normal	21.04	Non-Hispanic Black	male	<60 years	2	12	2409.05187576471	13	5.4	0	0	Q1
590	1720	5-10drinks/month	0	76.6	60.2	1.81	108	31	36	2.6	93	85.8	4.7	159	96	52	Non-Coronary Heart Disease	1	0	9.87257687163684	never	9–11th grade (12th grade with no diploma)	normal	22.88	Mexican American	female	<60 years	1	2	2374.16795275294	10	4.8	0	0	Q1
591	1721	1-5drinks/month	0	104	99.6	5	145	37	59	5	134	99.9	4.4	204	106	59	Non-Coronary Heart Disease	0	0	10.4208626087306	never	High school graduate/ GED	overweight	29.61	Non-Hispanic white	male	<60 years	2	7	7419.95899689412	21	4.7	0	0	Q2
592	1723	10+drinks/month	0	97.8	82.9	3.64	162	49	68	6	116	104.3	4.4	245	133	86	Non-Coronary Heart Disease	1	0	10.7414173105023	former	Some college or AA	overweight	25.28	Non-Hispanic white	male	>=60 years	3	1	3895.51754032941	14	5.3	0	0	Q2
593	1727	1-5drinks/month	0	89.3	72.8	5	167	62	71	3.9	77	99.7	4.3	244	126	82	Non-Coronary Heart Disease	0	0	10.4661214307019	former	College graduate or above	normal	23.96	Non-Hispanic white	male	>=60 years	1	12	4384.88411896471	12	5.6	0	0	Q2
594	1729	non-drinks/month	1	108.5	91.9	1.2	132	55	64	7	185	159.3	4	237	134	57	Non-Coronary Heart Disease	0	0	11.318059754437	never	High school graduate/ GED	obese	37.81	Non-Hispanic Black	female	>=60 years	2	8	1395.85098522353	25	8.6	0	0	Q3
595	1730	1-5drinks/month	0	88.5	67.8	1.13	119	45	60	6	214	90.2	4.8	205	127	70	Non-Coronary Heart Disease	0	0	10.7480189572044	never	Less than 9th grade	overweight	25.49	Mexican American	male	>=60 years	1	13	217.385942588235	15	5.1	0	0	Q2
596	1732	1-5drinks/month	0	97	83.9	4.11	183	29	37	6.3	105	97	4.5	232	98	65	Non-Coronary Heart Disease	0	0	10.5898730494664	never	Some college or AA	overweight	27.24	Non-Hispanic white	male	<60 years	1	9	7627.18900837647	18	5.2	0	0	Q2
597	1736	1-5drinks/month	0	105.1	79	0.67	98	46	48	4	250	111	4.4	183	104	82	Non-Coronary Heart Disease	0	0	11.8246738387325	current	Some college or AA	overweight	27.18	Mexican American	female	<60 years	1	11	1084.28937298824	10	5.4	0	0	Q4
598	1737	non-drinks/month	0	92.1	62.5	4.32	91	39	64	5	192	91.7	4.3	171	130	80	Non-Coronary Heart Disease	0	0	11.6498309000603	never	High school graduate/ GED	overweight	29.4	Mexican American	female	>=60 years	2	13	236.105909458824	15	5	0	0	Q4
599	1741	1-5drinks/month	0	118.6	106.1	2.97	117	45	53	5.6	180	89.2	4.5	193	116	76	Non-Coronary Heart Disease	0	0	11.5140204661536	never	High school graduate/ GED	obese	34.76	Non-Hispanic white	male	<60 years	1	9	6894.57381684706	19	5.5	0	0	Q4
600	1748	1-5drinks/month	0	84.6	78.2	2.44	107	56	20	4.4	114	92	4.3	182	110	80	Non-Coronary Heart Disease	1	0	9.5668064246247	never	Some college or AA	normal	24.6	Other/multiracial	male	<60 years	1	1	2838.39452517647	12	5.2	0	0	Q1
601	1750	non-drinks/month	0	107.6	75.1	2.87	139	71	81	7.7	78	87.9	4.4	217	118	64	Non-Coronary Heart Disease	0	0	12.416303014958	never	Less than 9th grade	overweight	28.02	Non-Hispanic white	female	>=60 years	2	1	2648.62777769412	31	5.6	0	0	Q4
602	1751	1-5drinks/month	0	88.6	79.8	5	107	51	44	5.5	61	95.8	4.2	170	118	62	Non-Coronary Heart Disease	0	0	9.91818663189814	current	Some college or AA	normal	24.93	Non-Hispanic Black	male	<60 years	2	7	2016.63410277647	12	5.5	0	0	Q1
603	1752	1-5drinks/month	0	94.7	72.4	2.99	114	60	34	4	104	94.2	4.6	193	116	72	Non-Coronary Heart Disease	0	0	11.1296292125497	never	Some college or AA	obese	31.63	Non-Hispanic Black	female	<60 years	2	4	2268.69947407059	7	5.3	0	0	Q3
604	1754	1-5drinks/month	0	96	74.7	2.71	145	72	82	5.2	70	106	4.4	228	139	80	Non-Coronary Heart Disease	1	0	11.10736215201	never	9–11th grade (12th grade with no diploma)	overweight	26.63	Non-Hispanic white	male	>=60 years	1	8	1741.79164216471	17	5.2	0	0	Q3
605	1759	1-5drinks/month	0	97.7	93.4	0	117	44	48	6	52	96	4.4	176	121	80	Non-Coronary Heart Disease	0	0	10.1093009520321	former	College graduate or above	overweight	29.41	Non-Hispanic Black	male	<60 years	2	4	2066.70789797647	12	5.3	0	0	Q1
606	1760	1-5drinks/month	1	128	112.7	2.05	167	48	47	5.3	121	94	4.8	237	140	72	Non-Coronary Heart Disease	0	0	12.0572429420944	never	Less than 9th grade	obese	46.25	Mexican American	female	<60 years	1	12	851.057976094118	13	5.6	0	0	Q4
607	1764	1-5drinks/month	0	108.7	98.4	0.74	85	36	33	5.3	157	105	4.2	153	117	72	Non-Coronary Heart Disease	0	0	10.9580176312371	current	High school graduate/ GED	obese	34.17	Mexican American	male	<60 years	1	5	2177.96542475294	10	5.1	0	0	Q3
608	1765	non-drinks/month	0	79.4	72.3	0.47	118	31	52	6.9	176	88	4.3	179	113	76	Non-Coronary Heart Disease	0	0	9.33794590626178	current	Less than 9th grade	normal	20.88	Non-Hispanic Black	male	<60 years	1	2	3488.82988216471	16	5.2	0	0	Q1
609	1766	1-5drinks/month	0	100.1	96.4	2.67	110	30	25	5.8	157	87.9	4.4	171	125	77	Non-Coronary Heart Disease	1	0	10.1951955571305	current	9–11th grade (12th grade with no diploma)	obese	32.85	Non-Hispanic white	male	<60 years	1	7	6109.80879623529	16	5.4	0	0	Q1
610	1768	1-5drinks/month	0	69.2	53.1	1.68	108	41	34	4.5	129	99	4.7	172	106	82	Non-Coronary Heart Disease	0	0	9.49639638263486	current	High school graduate/ GED	normal	19.02	Non-Hispanic white	male	<60 years	2	8	8305.85510795294	16	5.3	0	0	Q1
611	1774	non-drinks/month	0	109.1	77.4	0.93	183	59	70	4.3	159	100	4.5	265	137	85	Non-Coronary Heart Disease	0	0	12.4009304060381	never	9–11th grade (12th grade with no diploma)	obese	31.44	Non-Hispanic white	female	>=60 years	2	4	6722.40926362353	17	5.7	0	0	Q4
612	1777	1-5drinks/month	0	99.3	74.8	0.75	116	33	85	6.9	158	100	4.1	180	213	45	Non-Coronary Heart Disease	0	0	11.481495225811	former	9–11th grade (12th grade with no diploma)	overweight	26.1	Non-Hispanic white	male	>=60 years	1	1	1716.47115727059	31	5.3	0	1	Q4
613	1778	1-5drinks/month	1	107.7	93.8	0	128	58	49	4.3	89	102	4.5	205	130	83	Non-Coronary Heart Disease	0	0	11.1202431674107	never	Less than 9th grade	obese	37.96	Mexican American	female	<60 years	2	6	845.400783811765	16	6	0	0	Q3
614	1779	10+drinks/month	0	97	82.9	1.14	107	45	52	4.1	136	111	4.6	182	112	70	Non-Coronary Heart Disease	0	0	10.6535529562242	never	Less than 9th grade	obese	30.19	Mexican American	male	<60 years	1	6	1152.65483971765	19	5.6	0	0	Q2
615	1782	non-drinks/month	0	78.8	61.9	1.13	98	48	62	4.6	149	98.2	3.2	168	150	69	Non-Coronary Heart Disease	0	0	10.0156904368746	never	High school graduate/ GED	overweight	26.51	Mexican American	female	>=60 years	1	3	293.021670588235	10	5.6	1	1	Q1
616	1785	1-5drinks/month	0	100	86.5	0.75	69	33	40	7.9	198	115	4.6	144	132	78	Non-Coronary Heart Disease	1	0	10.7520666114094	current	Some college or AA	overweight	28.97	Mexican American	male	<60 years	1	4	2406.75650428235	14	5.3	0	0	Q2
617	1786	1-5drinks/month	0	118.6	138.1	3.76	153	37	26	7	110	95.4	4.1	204	145	93	Non-Coronary Heart Disease	0	0	10.0922465059355	never	Some college or AA	obese	43.68	Non-Hispanic Black	male	<60 years	2	4	2433.31449110588	13	5.6	0	0	Q1
618	1788	5-10drinks/month	0	84.8	66.4	1.44	82	47	23	5.5	71	98	4.7	148	105	73	Non-Coronary Heart Disease	1	0	10.4066707058849	never	Some college or AA	normal	23.06	Mexican American	male	<60 years	1	11	2658.18020404706	13	4.9	0	0	Q2
619	1792	1-5drinks/month	1	135.8	135.1	1.06	169	39	50	6.5	389	306	4.4	273	131	82	Non-Coronary Heart Disease	0	0	11.6834766633483	former	High school graduate/ GED	obese	46.75	Non-Hispanic white	male	<60 years	1	1	2582.43732461176	13	11.8	0	0	Q4
620	1793	1-5drinks/month	1	100.2	71.3	1.63	103	44	63	7.3	154	108.7	4.5	174	149	66	Non-Coronary Heart Disease	0	0	11.8665085532958	former	9–11th grade (12th grade with no diploma)	overweight	26.41	Non-Hispanic Black	female	>=60 years	2	10	1863.33141854118	12	5.7	0	0	Q4
621	1794	1-5drinks/month	0	97.8	85.2	5	183	41	30	6.2	134	88.6	4.6	237	100	63	Non-Coronary Heart Disease	1	0	10.5954414859264	never	College graduate or above	overweight	25.17	Non-Hispanic white	male	<60 years	3	1	7118.33722635294	17	4.6	0	0	Q2
622	1798	10+drinks/month	0	94.6	70.3	2.69	170	61	51	4.9	64	111.4	4.7	257	114	77	Non-Coronary Heart Disease	1	0	11.2827112547237	former	College graduate or above	overweight	28.52	Other Hispanic	male	<60 years	1	2	9434.04307275294	19	4.8	0	0	Q3
623	1799	1-5drinks/month	0	80.2	59.3	0.68	133	33	66	3.1	259	164	4.6	210	155	79	Non-Coronary Heart Disease	1	0	10.4147061673923	never	9–11th grade (12th grade with no diploma)	overweight	26.18	Mexican American	female	>=60 years	1	4	313.921742870588	12	5.7	0	0	Q2
624	1800	non-drinks/month	0	87.2	64.5	1.76	82	37	29	3.3	78	86.8	4.5	132	113	67	Non-Coronary Heart Disease	0	0	10.8576697430002	never	9–11th grade (12th grade with no diploma)	normal	23.98	Mexican American	female	<60 years	1	13	1304.80877176471	8	5.2	0	0	Q3
625	1802	5-10drinks/month	0	93.4	72.2	0.7	123	39	31	6.4	224	95.8	4.8	213	124	76	Non-Coronary Heart Disease	0	0	10.9920394262358	never	9–11th grade (12th grade with no diploma)	overweight	29.14	Mexican American	male	<60 years	1	6	2445.98984734118	14	5.1	0	0	Q3
626	1805	5-10drinks/month	0	74.5	54.2	1.46	118	43	71	5.3	161	111.4	4.8	193	144	52	Non-Coronary Heart Disease	1	0	10.1194434892125	current	9–11th grade (12th grade with no diploma)	normal	22.16	Non-Hispanic white	female	>=60 years	2	10	6032.62783698824	11	5.4	0	0	Q1
627	1807	1-5drinks/month	0	102.4	97	2.22	86	55	72	6.7	181	91	4.1	178	136	70	Non-Coronary Heart Disease	0	0	10.3971447309683	never	Some college or AA	obese	41.55	Non-Hispanic white	female	>=60 years	1	10	4445.40345110588	19	6	0	0	Q2
628	1809	1-5drinks/month	0	101.2	94.8	5	139	43	51	6.9	141	91.5	4.1	204	121	76	Non-Coronary Heart Disease	0	0	10.3938475797247	never	College graduate or above	overweight	28.43	Non-Hispanic white	male	<60 years	1	10	6927.95531068235	16	5.2	0	0	Q2
629	1814	non-drinks/month	0	83	61.2	5	121	34	37	5.3	114	100.1	4.7	174	122	88	Non-Coronary Heart Disease	1	0	10.609682345722	never	College graduate or above	normal	21.5	Non-Hispanic white	male	<60 years	2	6	8673.48818315294	11	4.9	0	0	Q2
630	1815	non-drinks/month	0	144.3	164	1.15	84	39	42	5.9	73	95.9	4	133	168	84	Non-Coronary Heart Disease	0	0	11.2679369202629	never	Some college or AA	obese	57.08	Non-Hispanic Black	female	<60 years	1	9	3063.89330974118	11	5.7	0	0	Q3
631	1817	non-drinks/month	1	108.7	82.5	1.3	183	36	72	3.3	270	328	4.4	271	162	54	Non-Coronary Heart Disease	0	0	11.9674761269235	former	9–11th grade (12th grade with no diploma)	overweight	29.8	Non-Hispanic white	female	>=60 years	1	10	9201.86708141176	14	11.4	0	0	Q4
632	1821	non-drinks/month	0	71.5	45.5	4.17	93	54	40	3.1	104	94	4.4	169	94	76	Non-Coronary Heart Disease	0	0	10.5998652282537	never	Some college or AA	underweight	17.04	Non-Hispanic white	female	<60 years	1	11	12827.4154279529	17	5	0	0	Q2
633	1822	1-5drinks/month	0	96	64.8	0.21	118	47	78	6.3	167	103	4.2	190	125	75	Non-Coronary Heart Disease	0	0	11.9256958799989	former	Less than 9th grade	normal	24.3	Other/multiracial	male	>=60 years	2	4	2926.71101421176	17	5.4	0	0	Q4
634	1824	1-5drinks/month	0	97.9	76.1	0.78	165	38	68	6.5	127	106	4.7	224	152	82	Non-Coronary Heart Disease	1	0	11.2225193636402	former	Less than 9th grade	overweight	29.65	Mexican American	male	>=60 years	1	12	473.625746258824	22	5.4	0	0	Q3
635	1825	non-drinks/month	1	102.5	72.4	1.14	81	25	75	6.3	325	127	4	172	129	55	Non-Coronary Heart Disease	0	0	12.0463251772581	former	Less than 9th grade	overweight	27.86	Mexican American	male	>=60 years	1	4	502.164388517647	21	5.7	0	0	Q4
636	1837	1-5drinks/month	0	72.8	55.2	5	77	57	47	2.9	34	86.2	4.5	140	109	65	Non-Coronary Heart Disease	1	0	9.79855061745861	former	College graduate or above	normal	19.12	Non-Hispanic white	female	<60 years	2	12	8788.77544715294	12	4.6	0	0	Q1
637	1839	non-drinks/month	0	91.8	60.8	1.82	151	39	70	6	180	98.1	4.5	222	128	76	Non-Coronary Heart Disease	1	0	11.7731015901771	never	Less than 9th grade	normal	24.7	Mexican American	male	>=60 years	2	13	165.700745223529	13	5.3	0	0	Q4
638	1848	1-5drinks/month	0	78.8	58	0.69	124	61	27	4.2	46	69.5	5.1	187	97	66	Non-Coronary Heart Disease	1	0	10.3469469093461	current	9–11th grade (12th grade with no diploma)	normal	23.06	Mexican American	female	<60 years	2	2	1792.93301609412	11	5.1	0	0	Q2
639	1849	1-5drinks/month	0	109	88.1	2.12	98	29	27	6.4	145	95.8	4.4	160	122	68	Non-Coronary Heart Disease	1	0	11.6128427087223	never	9–11th grade (12th grade with no diploma)	overweight	28.28	Other Hispanic	male	<60 years	2	7	6422.22275557647	20	5.4	0	0	Q4
640	1850	non-drinks/month	0	88.3	80.4	5	134	41	44	3.7	103	89.8	4	188	134	102	Non-Coronary Heart Disease	0	0	9.84765168865626	never	College graduate or above	overweight	27.75	Non-Hispanic Black	female	<60 years	2	10	3394.55964555294	10	5	0	0	Q1
641	1851	1-5drinks/month	1	95.6	67.5	0.11	187	33	66	12.5	163	109	4.7	250	128	66	Non-Coronary Heart Disease	0	0	11.6360614438875	former	Less than 9th grade	normal	24.44	Other Hispanic	male	>=60 years	2	9	599.025474635294	14	6.5	0	0	Q4
642	1853	non-drinks/month	0	91	65.9	0.69	122	74	45	6.4	123	87.6	4.6	213	128	82	Non-Coronary Heart Disease	0	0	11.2098211871127	never	Less than 9th grade	obese	31.56	Mexican American	female	<60 years	1	5	1056.1237792	10	5.1	0	0	Q3
643	1854	1-5drinks/month	0	97.5	86.1	4.06	125	30	28	6.7	126	97.4	4.6	176	118	68	Non-Coronary Heart Disease	0	0	10.5075880993454	current	High school graduate/ GED	overweight	27.21	Non-Hispanic white	male	<60 years	1	11	9105.04867444706	13	4.7	0	0	Q2
644	1858	non-drinks/month	0	82.1	64.6	2.87	182	76	45	3.9	84	95.9	4.5	276	154	74	Non-Coronary Heart Disease	1	0	10.2147301518103	never	High school graduate/ GED	normal	23.61	Non-Hispanic Black	male	<60 years	2	7	2093.52116404706	12	5.5	0	0	Q1
645	1859	non-drinks/month	0	64	45.8	0.18	215	39	21	4.9	76	89	4.8	259	102	64	Non-Coronary Heart Disease	1	0	9.45686599304867	never	9–11th grade (12th grade with no diploma)	normal	19.72	Other Hispanic	female	<60 years	2	13	5683.07722315294	11	4.7	0	0	Q1
646	1861	non-drinks/month	1	115.9	82.2	1.09	137	36	67	6.3	338	163	4.2	229	128	55	Non-Coronary Heart Disease	0	0	12.7834338128948	never	Less than 9th grade	obese	34.8	Mexican American	female	>=60 years	1	13	212.583861082353	21	6.7	0	0	Q4
647	1865	non-drinks/month	0	81.3	66.3	0.86	119	89	66	3.4	130	98.6	4.1	219	121	73	Non-Coronary Heart Disease	0	0	9.98467150978794	former	High school graduate/ GED	normal	23.83	Non-Hispanic Black	female	>=60 years	1	7	2238.96904715294	7	4.3	0	0	Q1
648	1866	1-5drinks/month	0	97	64.2	5	124	68	51	4	67	95	4.6	211	138	73	Non-Coronary Heart Disease	1	0	12.1060989752585	current	Some college or AA	overweight	27.11	Non-Hispanic white	female	<60 years	3	1	4905.95779030588	9	5.4	0	0	Q4
649	1868	5-10drinks/month	0	80.1	61.2	3.35	135	74	41	4.5	66	93	4.4	220	114	82	Non-Coronary Heart Disease	0	0	10.2389826011124	never	Some college or AA	normal	23.44	Non-Hispanic white	female	<60 years	1	10	9257.21268310588	13	5.3	0	0	Q1
650	1869	1-5drinks/month	1	100.2	74.4	1.14	143	43	39	3.5	591	174	4.2	305	114	92	Non-Coronary Heart Disease	1	0	11.6166593387922	never	Some college or AA	overweight	27.53	Non-Hispanic white	female	<60 years	1	11	10805.0442654118	17	14.3	0	0	Q4
651	1873	non-drinks/month	1	87.1	62.8	0.89	100	47	55	3.1	338	217.1	4.4	212	140	70	Non-Coronary Heart Disease	0	0	10.9910284780984	never	Less than 9th grade	normal	23.46	Other Hispanic	female	<60 years	2	7	2427.93248470588	12	9.2	0	0	Q3
652	1875	5-10drinks/month	0	95.4	79.2	1.02	161	59	49	4.7	95	105	4.9	235	147	92	Coronary Heart Disease	0	1	10.7197778131655	former	High school graduate/ GED	overweight	26.93	Mexican American	male	<60 years	2	11	1014.65299576471	16	5.3	0	0	Q2
653	1876	10+drinks/month	0	79.9	58.4	3.97	42	76	41	3.3	63	91	4.7	136	107	77	Non-Coronary Heart Disease	0	0	10.4553928537395	former	College graduate or above	normal	21.04	Non-Hispanic white	female	<60 years	3	1	7474.28093327059	15	4.5	0	0	Q2
654	1877	1-5drinks/month	0	75.2	59.9	1.02	112	53	31	4.5	72	109	4.8	183	113	79	Non-Coronary Heart Disease	1	0	9.71637861322791	never	College graduate or above	normal	21.1	Non-Hispanic Black	male	<60 years	2	4	2528.25355595294	15	5.8	0	0	Q1
655	1882	1-5drinks/month	0	73.3	53.7	1.36	140	52	34	5.5	63	94.3	4.8	201	118	80	Non-Coronary Heart Disease	0	0	10.0026905132897	current	High school graduate/ GED	normal	19.72	Non-Hispanic white	male	<60 years	1	7	9092.86862927059	17	5.7	0	0	Q1
656	1884	1-5drinks/month	0	110.5	85.4	0.02	104	51	38	4.3	136	122	4.6	185	121	71	Non-Coronary Heart Disease	1	0	11.9573059790384	former	High school graduate/ GED	obese	32.38	Mexican American	female	<60 years	2	6	1388.64906070588	12	5.4	0	0	Q4
657	1887	1-5drinks/month	0	103.4	86.8	1.4	70	26	32	6.5	385	89.3	4.7	167	121	87	Non-Coronary Heart Disease	0	0	11.0984077406572	current	College graduate or above	overweight	27.86	Non-Hispanic white	male	<60 years	2	1	8685.69367115294	12	4.9	0	0	Q3
658	1897	1-5drinks/month	0	114	91.6	1.01	140	42	70	6	392	89.6	4.4	267	132	68	Non-Coronary Heart Disease	1	0	11.9112438165643	former	High school graduate/ GED	obese	31.62	Mexican American	male	>=60 years	1	4	243.443631058824	10	5.6	0	0	Q4
659	1898	1-5drinks/month	0	86.2	67.9	5	97	43	81	2.4	63	84	4.7	154	168	55	Coronary Heart Disease	1	1	10.4609801662316	never	College graduate or above	normal	22.25	Non-Hispanic white	male	>=60 years	2	1	1643.29692856471	18	5.3	0	0	Q2
660	1899	non-drinks/month	1	122.2	101.7	5	129	38	75	3.8	76	80	4.1	181	163	79	Non-Coronary Heart Disease	1	0	12.1174358558545	former	College graduate or above	obese	34.94	Non-Hispanic white	male	>=60 years	1	7	4839.64273016471	20	5.1	0	0	Q4
661	1901	non-drinks/month	0	115.6	115.4	1.16	130	42	73	7.9	171	109.3	4.5	210	146	80	Non-Coronary Heart Disease	0	0	10.76105694718	former	Less than 9th grade	obese	34.09	Non-Hispanic Black	male	>=60 years	1	7	928.756255811765	22	6.3	0	0	Q2
662	1902	1-5drinks/month	0	131.5	141.9	0.65	134	32	28	9	416	111	4.1	254	176	118	Non-Coronary Heart Disease	1	0	11.0391225611625	never	High school graduate/ GED	obese	40.67	Other/multiracial	male	<60 years	1	11	8840.56733138823	26	5.4	0	0	Q3
663	1903	1-5drinks/month	0	103.1	74.6	4.08	142	68	85	4.4	73	93.8	4.1	229	174	79	Non-Coronary Heart Disease	0	0	11.936836670789	former	High school graduate/ GED	overweight	25.66	Non-Hispanic white	male	>=60 years	3	1	1531.27978842353	27	5.3	0	0	Q4
664	1905	1-5drinks/month	0	85.9	62.2	2.71	96	53	72	7.1	55	99	4.4	165	133	73	Non-Coronary Heart Disease	0	0	10.8917577025974	former	College graduate or above	normal	20.08	Non-Hispanic white	male	>=60 years	1	8	3205.85223096471	24	6	0	1	Q3
665	1909	10+drinks/month	0	106.1	97	1.23	159	35	24	7.4	210	102.3	4.6	232	118	69	Non-Coronary Heart Disease	0	0	10.7728228120677	never	9–11th grade (12th grade with no diploma)	obese	31.6	Other Hispanic	male	<60 years	2	9	2012.94337016471	15	5.3	0	0	Q2
666	1912	non-drinks/month	0	86.8	51.8	1.19	95	82	57	4	64	85	4.1	181	152	84	Non-Coronary Heart Disease	0	0	12.060209311975	never	Less than 9th grade	normal	24.84	Mexican American	female	<60 years	1	10	889.901618258824	11	5.4	0	0	Q4
667	1913	non-drinks/month	0	85.3	60.7	1.24	109	43	60	7.3	54	100.1	4.4	174	136	80	Non-Coronary Heart Disease	0	0	10.9485015862981	former	9–11th grade (12th grade with no diploma)	normal	20.88	Non-Hispanic white	male	>=60 years	1	11	3734.45871190588	22	5.5	0	0	Q3
668	1914	non-drinks/month	0	117.7	109.1	1.46	99	50	34	5.2	121	100	4.7	177	120	85	Non-Coronary Heart Disease	1	0	11.2684475494254	never	9–11th grade (12th grade with no diploma)	obese	39.31	Non-Hispanic white	female	<60 years	2	6	9234.79243275294	13	5.2	0	0	Q3
669	1917	1-5drinks/month	0	92.1	72.3	1.69	130	49	41	5.8	520	89	4.6	279	119	52	Non-Coronary Heart Disease	0	0	10.8315468257772	never	Less than 9th grade	overweight	27.05	Mexican American	male	<60 years	2	7	858.565384094118	13	5.2	0	0	Q2
670	1918	1-5drinks/month	0	97	73.5	0.5	166	45	54	5.1	147	89.9	4.5	234	106	68	Non-Coronary Heart Disease	0	0	11.3143097642842	current	Less than 9th grade	overweight	26.48	Mexican American	female	<60 years	1	3	1133.33411369412	19	5.1	0	1	Q3
671	1919	10+drinks/month	0	87.8	63.4	1.42	116	78	79	5.8	88	79	4	200	146	72	Non-Coronary Heart Disease	0	0	11.0268098867081	never	College graduate or above	normal	24.83	Non-Hispanic white	female	>=60 years	2	7	4129.11742889412	15	4.7	0	0	Q3
672	1920	non-drinks/month	0	95.7	79.5	1.6	129	39	68	3.9	50	96.6	4.1	176	119	71	Coronary Heart Disease	0	1	10.7331790293217	former	Some college or AA	normal	24.87	Non-Hispanic white	male	>=60 years	1	11	3632.13874032941	16	5.5	0	0	Q2
673	1921	10+drinks/month	0	101.5	85.7	4.52	149	59	66	6.5	103	103.2	4.4	223	155	92	Non-Coronary Heart Disease	0	0	10.9641667334409	former	High school graduate/ GED	overweight	25.29	Non-Hispanic white	male	>=60 years	1	5	5846.87781044706	17	5	0	0	Q3
674	1929	non-drinks/month	1	85	56.9	2.46	74	44	54	4.7	324	115	4.3	186	102	61	Non-Coronary Heart Disease	0	0	11.2684139478377	never	9–11th grade (12th grade with no diploma)	normal	23.35	Other Hispanic	female	<60 years	2	7	2816.80307632941	16	6.2	0	0	Q3
675	1931	1-5drinks/month	0	81	54.4	0.96	244	39	65	6.1	208	109	4.6	320	132	76	Non-Coronary Heart Disease	0	0	10.9821044270695	never	Some college or AA	normal	23.92	Other Hispanic	female	>=60 years	2	12	5451.40705543529	15	6	0	0	Q3
676	1933	1-5drinks/month	0	108.8	87.8	2.13	167	32	58	5.9	176	107.6	4.6	224	155	58	Non-Coronary Heart Disease	0	0	11.6113211583902	current	Some college or AA	overweight	29.07	Non-Hispanic white	male	<60 years	2	6	7169.47260630588	10	5.8	0	0	Q4
677	1938	1-5drinks/month	0	114.1	102.3	4.95	118	51	29	7.4	42	91.2	4.9	174	132	72	Non-Coronary Heart Disease	0	0	11.281005931173	current	High school graduate/ GED	obese	32.18	Non-Hispanic white	male	<60 years	2	5	7699.53830701176	14	4.7	0	0	Q3
678	1939	1-5drinks/month	1	117.2	102.8	5	122	51	48	3.7	99	162	4.3	198	134	73	Non-Coronary Heart Disease	0	0	11.5592872021837	never	High school graduate/ GED	obese	39.07	Non-Hispanic white	female	<60 years	1	1	10359.2776647529	14	8.4	0	0	Q4
679	1941	10+drinks/month	0	75.4	64.8	2.63	75	63	26	5.4	54	69.2	4.5	142	105	64	Non-Coronary Heart Disease	1	0	9.36664030574912	current	High school graduate/ GED	normal	19.48	Non-Hispanic white	male	<60 years	1	11	9629.64878908235	10	5.3	0	0	Q1
680	1942	non-drinks/month	0	89.3	70.4	2.04	114	69	45	3.8	46	94	4.4	184	144	89	Non-Coronary Heart Disease	0	0	10.6430261524539	former	9–11th grade (12th grade with no diploma)	overweight	29.65	Non-Hispanic Black	female	<60 years	2	4	2521.66030343529	13	5.5	0	0	Q2
681	1945	non-drinks/month	0	74	43.9	2.18	163	85	82	3.3	119	100	4.7	266	125	73	Non-Coronary Heart Disease	0	0	11.1686185807502	never	Some college or AA	normal	21.47	Other/multiracial	female	>=60 years	1	13	2197.48475764706	17	5.2	0	0	Q3
682	1947	1-5drinks/month	0	98.5	77.8	1.9	128	26	39	6.5	254	88	4.4	204	110	74	Non-Coronary Heart Disease	1	0	11.1672549692195	former	Less than 9th grade	obese	30.16	Mexican American	male	<60 years	1	3	2523.51054230588	10	5	0	0	Q3
683	1948	non-drinks/month	0	106	76.54	2.6	193	58	63	6.6	336	130	4.6	316	120	69	Non-Coronary Heart Disease	0	0	12.1160661650302	never	9–11th grade (12th grade with no diploma)	overweight	29.31	Mexican American	female	>=60 years	2	3	293.669855247059	18	6.3	0	0	Q4
684	1949	1-5drinks/month	0	102.4	75.34	0.54	151	35	45	5.1	267	84	4.4	239	106	80	Non-Coronary Heart Disease	0	0	11.7974229254743	former	Less than 9th grade	overweight	29.47	Mexican American	male	<60 years	2	3	971.820278776471	21	5.1	0	0	Q4
685	1951	1-5drinks/month	0	79.4	78.3	4.55	82	46	20	3.7	120	94	5	153	112	70	Non-Coronary Heart Disease	1	0	8.97304036458206	never	Some college or AA	normal	24.09	Non-Hispanic white	male	<60 years	2	5	7110.10749741176	12	5.3	0	0	Q1
686	1952	non-drinks/month	0	92.1	66	1.24	150	34	70	4.9	161	99	4.3	224	127	78	Non-Coronary Heart Disease	0	0	11.3367263191965	never	Less than 9th grade	normal	23.44	Mexican American	male	>=60 years	2	6	426.649466541176	14	5.2	0	0	Q3
687	1958	non-drinks/month	0	85.3	65.5	0.81	106	56	20	3.5	102	97.7	4.6	176	120	59	Non-Coronary Heart Disease	1	0	10.5397031984516	never	Some college or AA	overweight	26.57	Mexican American	female	<60 years	2	6	1868.64518475294	7	5	0	0	Q2
688	1960	1-5drinks/month	0	117.6	98.7	1.51	165	35	43	6.2	84	84	4.4	213	120	70	Non-Coronary Heart Disease	0	0	11.837193456904	current	High school graduate/ GED	obese	32.9	Non-Hispanic white	female	<60 years	1	6	10209.5755440941	11	5	0	0	Q4
689	1963	10+drinks/month	0	105.1	89.3	2.47	91	101	62	7.5	56	91.7	4.4	200	153	89	Non-Coronary Heart Disease	0	0	11.1218487993987	current	High school graduate/ GED	overweight	26.21	Non-Hispanic white	male	>=60 years	2	1	4738.51178955294	14	5.3	0	0	Q3
690	1964	1-5drinks/month	0	80.9	82.3	5	106	55	32	2.1	82	85.8	4.6	178	130	80	Non-Coronary Heart Disease	1	0	8.917612646322	former	College graduate or above	overweight	29.06	Non-Hispanic white	female	<60 years	2	5	9962.05696395294	10	4.3	0	0	Q1
691	1966	non-drinks/month	0	103	95.3	2.13	138	34	23	8.2	217	117.2	4.4	215	123	80	Non-Coronary Heart Disease	0	0	10.5509307934705	never	Some college or AA	obese	30.7	Non-Hispanic white	male	<60 years	1	11	9629.64878908235	15	5.2	0	0	Q2
692	1967	1-5drinks/month	0	102	90.6	4.55	122	68	51	3.6	91	82	4.1	204	118	70	Non-Coronary Heart Disease	0	0	10.7160831037321	former	Some college or AA	obese	32.02	Mexican American	female	<60 years	1	4	1171.38421025882	8	5	0	0	Q2
693	1973	non-drinks/month	0	85.4	70.6	0.49	119	51	24	2.7	72	98.1	4.6	178	111	76	Non-Coronary Heart Disease	0	0	10.1637861830654	never	High school graduate/ GED	overweight	27.93	Mexican American	female	<60 years	1	3	2445.09187538824	8	5.2	0	0	Q1
694	1974	non-drinks/month	0	76	52.7	5	87	80	22	3.3	50	57	4.7	181	100	54	Non-Coronary Heart Disease	1	0	10.4690743634079	never	College graduate or above	normal	22.57	Other Hispanic	female	<60 years	2	10	7023.03931463529	12	4.8	0	0	Q2
695	1978	1-5drinks/month	0	96.5	68	0.72	154	60	67	5.4	125	98.3	4.6	243	160	94	Non-Coronary Heart Disease	0	0	11.7023439080031	current	9–11th grade (12th grade with no diploma)	overweight	26.73	Mexican American	male	>=60 years	1	13	186.957443952941	19	5.1	0	0	Q4
696	1980	10+drinks/month	1	114.3	97.6	0.73	344	58	47	5.7	279	405	4	510	134	75	Non-Coronary Heart Disease	0	0	11.5696793174313	never	9–11th grade (12th grade with no diploma)	obese	32.42	Non-Hispanic Black	female	<60 years	2	11	3219.00427407059	9	11.7	0	0	Q4
697	1981	non-drinks/month	0	74.5	48.4	0.9	61	61	21	3.7	69	92	5.3	131	118	67	Non-Coronary Heart Disease	0	0	10.7086220764793	never	Less than 9th grade	normal	21.77	Mexican American	female	<60 years	2	2	1892.23448790588	6	5.1	0	0	Q2
698	1987	non-drinks/month	0	93	67.7	4.79	121	83	66	2.8	65	99.7	4.3	214	140	82	Non-Coronary Heart Disease	1	0	11.3028669190981	former	College graduate or above	overweight	27.15	Non-Hispanic Black	female	>=60 years	1	7	1115.63904094118	10	5.4	0	0	Q3
699	1988	non-drinks/month	0	89.1	72.6	0.72	112	41	49	5.2	390	93.1	4.5	234	142	89	Non-Coronary Heart Disease	0	0	10.45705503476	former	Less than 9th grade	overweight	28.01	Mexican American	female	<60 years	2	12	796.172289505882	17	5	0	0	Q2
700	1992	non-drinks/month	0	85.1	52.3	0.81	122	52	64	4.4	151	102	4.6	205	139	63	Coronary Heart Disease	0	1	11.7673512097374	current	Less than 9th grade	normal	23.4	Mexican American	female	>=60 years	1	10	538.259818917647	14	5.4	0	0	Q4
701	1995	1-5drinks/month	0	115.5	110.6	5	179	30	55	6.4	205	97.5	4.5	263	165	82	Non-Coronary Heart Disease	0	0	10.9825811450494	former	College graduate or above	obese	33.28	Non-Hispanic white	male	<60 years	1	8	6767.31776677647	14	5.5	0	0	Q3
702	1998	non-drinks/month	0	69.8	48	1.98	92	78	24	4.9	35	89.4	4.8	174	115	69	Non-Coronary Heart Disease	0	0	10.074762197359	never	Some college or AA	normal	19.45	Other/multiracial	female	<60 years	1	2	9487.85100348235	20	4.6	0	0	Q1
703	1999	non-drinks/month	1	116.3	89.2	0.96	64	26	68	5	443	156.4	4.5	176	130	72	Non-Coronary Heart Disease	0	0	12.3139472129827	current	Less than 9th grade	overweight	28.03	Non-Hispanic white	male	>=60 years	2	13	2657.25433242353	17	8.7	0	0	Q4
704	2000	1-5drinks/month	0	76.6	51.1	1.96	61	41	23	4.1	133	92.2	5.1	140	115	68	Non-Coronary Heart Disease	1	0	10.715645054017	never	Some college or AA	normal	20.63	Other Hispanic	female	<60 years	2	12	6720.75965854118	14	4.9	0	0	Q2
705	2002	10+drinks/month	0	113.7	96	3.17	90	114	57	7.7	44	94	4.2	217	138	84	Non-Coronary Heart Disease	0	0	11.6044576564353	former	College graduate or above	overweight	28.08	Non-Hispanic white	male	<60 years	2	5	6728.06888583529	17	5.2	0	0	Q4
706	2003	1-5drinks/month	1	79	65.1	4.79	103	64	34	4.3	51	90.1	5	169	98	58	Non-Coronary Heart Disease	0	0	9.79121522311275	former	Some college or AA	normal	23.2	Non-Hispanic white	female	<60 years	1	12	9962.05696395294	13	8	0	0	Q1
707	2006	1-5drinks/month	1	103.7	68.54	1.74	83	41	69	4.9	219	80	4.1	177	123	67	Non-Coronary Heart Disease	0	0	12.5258355711377	never	9–11th grade (12th grade with no diploma)	overweight	28.06	Mexican American	female	>=60 years	2	3	220.252391341176	17	7.9	0	0	Q4
708	2008	10+drinks/month	0	84	65.1	1.74	94	91	55	7.9	50	91.3	4.4	191	127	76	Non-Coronary Heart Disease	0	0	10.4109123891325	former	Less than 9th grade	normal	19.98	Non-Hispanic Black	male	<60 years	1	2	3383.334128	13	4.5	0	0	Q2
709	2010	non-drinks/month	0	89.2	69	0	153	52	37	4.1	118	103.5	4.6	230	108	65	Non-Coronary Heart Disease	0	0	10.7384180952506	current	High school graduate/ GED	normal	24.89	Mexican American	female	<60 years	2	13	1467.46054945882	9	5.7	0	0	Q2
710	2013	non-drinks/month	0	88.6	91.4	4.93	88	72	32	4.4	78	103	4.5	168	108	68	Non-Coronary Heart Disease	0	0	9.26745794731498	never	9–11th grade (12th grade with no diploma)	overweight	28.53	Non-Hispanic white	female	<60 years	2	6	8445.32195444706	12	5	0	0	Q1
711	2014	non-drinks/month	0	93.1	72.4	3.64	101	63	51	4.4	117	88	4.7	192	108	70	Non-Coronary Heart Disease	0	0	10.9415890146608	never	Some college or AA	overweight	29.98	Non-Hispanic white	female	<60 years	2	11	8708.55322804706	10	5.2	0	0	Q3
712	2015	non-drinks/month	0	83	59.8	1	106	48	61	5.2	253	88.5	4.4	196	150	93	Non-Coronary Heart Disease	1	0	10.7331574523213	never	Less than 9th grade	normal	23.59	Mexican American	female	>=60 years	1	10	431.995017788235	14	4.9	0	0	Q2
713	2018	non-drinks/month	0	101.6	104.5	5	156	43	59	4.6	145	106	5	219	132	83	Non-Coronary Heart Disease	0	0	9.93883687706461	never	Some college or AA	overweight	27.77	Non-Hispanic white	male	<60 years	1	6	8185.66963444706	11	5.3	0	0	Q1
714	2019	1-5drinks/month	0	74.5	63.9	4.95	69	84	63	3.4	52	104.8	4.3	156	128	0	Non-Coronary Heart Disease	1	0	9.31978392758995	former	9–11th grade (12th grade with no diploma)	normal	21.35	Non-Hispanic Black	female	>=60 years	2	9	898.238367247059	13	5.7	0	0	Q1
715	2022	non-drinks/month	0	83.9	62.9	0.9	105	29	58	5.6	128	108.3	4.7	157	96	77	Coronary Heart Disease	0	1	10.578805640328	former	High school graduate/ GED	normal	20.94	Non-Hispanic white	male	<60 years	2	11	7491.54412141176	18	5	1	0	Q2
716	2023	1-5drinks/month	0	131.9	126.2	5	55	46	45	4.8	86	108.3	3.9	118	150	91	Non-Coronary Heart Disease	1	0	11.7412711617803	never	Some college or AA	obese	45.31	Other/multiracial	female	<60 years	2	13	2543.96029157647	9	6.2	0	0	Q4
717	2025	non-drinks/month	0	92.4	80.9	2.75	119	45	51	4.5	279	109.5	4	211	129	78	Non-Coronary Heart Disease	0	0	10.2730099892778	current	9–11th grade (12th grade with no diploma)	obese	33.29	Mexican American	female	<60 years	1	11	1128.24720357647	13	5.6	0	0	Q1
718	2029	10+drinks/month	0	109.2	91	0.6	133	37	41	8	102	104.8	4.5	187	162	98	Non-Coronary Heart Disease	0	0	11.4472704170033	current	9–11th grade (12th grade with no diploma)	overweight	29.28	Non-Hispanic white	male	<60 years	2	12	4192.29416150588	11	5.4	0	0	Q4
719	2031	1-5drinks/month	0	88.8	63.4	3.2	119	43	54	4.7	155	92.3	4.2	190	135	74	Non-Coronary Heart Disease	0	0	11.1523999765339	never	9–11th grade (12th grade with no diploma)	overweight	27.84	Other/multiracial	female	<60 years	1	13	6644.57269571765	14	5.7	0	0	Q3
720	2037	10+drinks/month	0	87	59.3	0.48	69	56	53	8.6	54	103	4.5	134	124	66	Non-Coronary Heart Disease	0	0	11.2977485855752	current	High school graduate/ GED	normal	20.3	Non-Hispanic Black	male	<60 years	1	7	2113.19537750588	5	5.5	0	0	Q3
721	2039	5-10drinks/month	0	95.3	67.2	3.4	95	43	84	3.5	51	83	4.1	144	147	87	Non-Coronary Heart Disease	0	0	11.6254096189994	former	9–11th grade (12th grade with no diploma)	normal	22.69	Non-Hispanic white	male	>=60 years	1	6	1490.67750588235	34	5.2	0	0	Q4
722	2041	1-5drinks/month	0	91.1	72.7	3.52	98	33	41	6.2	160	101.9	4.5	165	108	70	Non-Coronary Heart Disease	0	0	10.6844254106097	former	High school graduate/ GED	overweight	26.96	Non-Hispanic white	female	<60 years	1	7	8152.42174136471	17	4.9	0	0	Q2
723	2045	1-5drinks/month	0	120.1	119.8	3.08	125	42	51	6.9	138	118.2	4.5	192	134	90	Non-Coronary Heart Disease	1	0	10.9727276122251	never	9–11th grade (12th grade with no diploma)	obese	37.22	Mexican American	male	<60 years	1	4	1363.94527642353	18	5.2	0	0	Q3
724	2053	non-drinks/month	0	86.1	63.6	0.78	105	49	74	4.9	72	84	3.9	171	146	76	Coronary Heart Disease	0	1	10.796291291938	former	9–11th grade (12th grade with no diploma)	normal	21.4	Non-Hispanic Black	male	>=60 years	2	5	928.756255811765	11	5.5	0	0	Q2
725	2054	non-drinks/month	0	105.6	90	2.8	127	45	29	4.6	61	85.4	4	189	126	87	Non-Coronary Heart Disease	0	0	11.1312173637927	never	Some college or AA	obese	33.75	Non-Hispanic Black	female	<60 years	1	9	3845.71244028235	8	5.6	0	0	Q3
726	2055	10+drinks/month	0	63.1	47.1	1.8	85	57	23	3.4	51	96	4.7	159	94	50	Non-Coronary Heart Disease	1	0	9.19430498522639	never	Some college or AA	underweight	17.75	Non-Hispanic white	female	<60 years	1	6	8791.83174832941	11	4.8	0	0	Q1
727	2057	1-5drinks/month	0	89.3	74.7	3.16	66	66	83	6.2	59	92.4	4.1	148	154	75	Non-Coronary Heart Disease	0	0	10.3321608351509	former	High school graduate/ GED	normal	23.82	Non-Hispanic white	male	>=60 years	2	11	1851.24306089412	19	5.1	0	0	Q2
728	2058	1-5drinks/month	0	119.5	120.8	0.42	125	58	50	7.6	104	90.5	4.6	208	142	90	Non-Coronary Heart Disease	0	0	10.8726257208747	former	9–11th grade (12th grade with no diploma)	obese	42.5	Non-Hispanic Black	female	<60 years	1	9	3066.94949176471	21	5.2	0	0	Q3
729	2061	1-5drinks/month	0	102	79.7	0.76	91	47	73	5.1	124	89	4.4	165	169	82	Non-Coronary Heart Disease	1	0	11.4253894118339	former	High school graduate/ GED	overweight	26.14	Other Hispanic	male	>=60 years	2	8	3104.69368244706	19	5.2	0	0	Q3
730	2064	1-5drinks/month	0	75.6	58.3	2.34	105	49	38	4.5	50	102	4.6	167	115	81	Non-Coronary Heart Disease	0	0	9.90119281758404	current	High school graduate/ GED	normal	21.97	Non-Hispanic white	male	<60 years	1	11	10645.9717549176	17	5.2	0	0	Q1
731	2066	10+drinks/month	0	76.7	56.8	0.72	90	61	33	6	45	93.5	4.8	162	111	78	Non-Coronary Heart Disease	0	0	10.1770333124272	current	9–11th grade (12th grade with no diploma)	normal	19.98	Mexican American	male	<60 years	2	2	1933.85617788235	12	4.5	0	0	Q1
732	2068	10+drinks/month	0	93.7	68.2	3.95	112	68	68	5.4	337	103.2	4.4	242	151	70	Non-Coronary Heart Disease	0	0	11.3461208118901	never	High school graduate/ GED	overweight	26.61	Non-Hispanic white	female	>=60 years	2	1	4457.13112	17	5.9	0	0	Q3
733	2071	1-5drinks/month	0	117.9	110.4	3.2	122	34	52	6.7	194	95.8	4.4	195	146	104	Non-Coronary Heart Disease	0	0	11.2209407301512	former	Some college or AA	obese	36.13	Non-Hispanic white	male	<60 years	1	13	5923.56537938824	16	5.1	0	0	Q3
734	2073	1-5drinks/month	0	70.3	46.4	1.82	127	82	85	4	134	105.7	4.6	227	159	69	Non-Coronary Heart Disease	0	0	10.3203953579709	never	High school graduate/ GED	normal	19.04	Non-Hispanic white	female	>=60 years	3	1	1855.07032583529	16	5.1	0	1	Q2
735	2074	5-10drinks/month	0	83.9	67	1.78	134	68	39	6	134	90.3	4.7	228	126	94	Non-Coronary Heart Disease	0	0	10.250016381494	current	Some college or AA	normal	21.46	Non-Hispanic Black	male	<60 years	2	9	2085.74940555294	12	5.4	0	0	Q1
736	2075	non-drinks/month	0	111	88	0.23	89	46	76	3.8	56	104	4.2	146	166	76	Non-Coronary Heart Disease	0	0	11.8326397577364	never	Less than 9th grade	obese	35.98	Mexican American	female	>=60 years	1	3	760.0736512	18	5.5	0	0	Q4
737	2076	1-5drinks/month	0	91.8	71.4	3.64	119	27	49	4	98	91	4.2	165	107	61	Non-Coronary Heart Disease	0	0	10.8640955181999	current	Some college or AA	normal	23.86	Non-Hispanic white	male	<60 years	1	8	8865.21941910588	18	5	0	0	Q3
738	2078	1-5drinks/month	0	76.9	60.6	1.33	139	45	45	3.5	138	96.2	4.2	216	126	70	Non-Coronary Heart Disease	0	0	9.87847778923166	never	Less than 9th grade	normal	20.63	Other Hispanic	male	<60 years	3	1	1574.30924969412	16	5.6	0	0	Q1
739	2084	non-drinks/month	0	107.4	82.8	1.72	143	34	76	9	207	100.3	4.1	214	159	81	Non-Coronary Heart Disease	0	0	11.8029104737846	never	High school graduate/ GED	overweight	27.92	Non-Hispanic Black	male	>=60 years	1	11	1012.46555651765	12	5.9	0	0	Q4
740	2085	1-5drinks/month	1	106.3	71.3	1.49	96	55	74	8.8	94	128.5	3.3	168	113	45	Non-Coronary Heart Disease	0	0	12.5889207506521	former	Less than 9th grade	obese	32.12	Non-Hispanic white	female	>=60 years	2	1	5506.06935887059	38	5.9	0	1	Q4
741	2088	non-drinks/month	0	89	67.4	1.6	129	35	47	6.1	152	100	4.1	187	132	84	Non-Coronary Heart Disease	0	0	10.8407682012336	never	9–11th grade (12th grade with no diploma)	overweight	25.31	Non-Hispanic Black	female	<60 years	2	9	1847.58745543529	15	5.5	0	0	Q2
742	2091	1-5drinks/month	0	98.5	87.6	2.58	92	54	42	3.6	64	87.2	4.1	155	124	78	Non-Coronary Heart Disease	0	0	10.5240808880782	never	Some college or AA	overweight	29.71	Non-Hispanic white	female	<60 years	1	1	10785.6625419294	12	5	0	0	Q2
743	2092	1-5drinks/month	0	86.4	63.8	1.98	60	41	23	3.4	119	103	4	129	94	54	Non-Coronary Heart Disease	0	0	10.8169146540605	former	Some college or AA	overweight	27.18	Mexican American	female	<60 years	1	10	1658.39561449412	13	5.3	0	0	Q2
744	2094	non-drinks/month	1	111.3	74.3	1.88	219	54	61	5.1	255	252.1	4.5	326	184	67	Non-Coronary Heart Disease	0	0	12.9122152563524	former	9–11th grade (12th grade with no diploma)	obese	33.42	Other/multiracial	female	>=60 years	1	6	2118.36731858824	21	12.4	0	0	Q4
745	2097	non-drinks/month	0	101.2	78	1.8	127	57	64	4.1	82	97	4.2	209	105	58	Non-Coronary Heart Disease	0	0	11.4586435855433	never	College graduate or above	overweight	29.07	Non-Hispanic white	female	>=60 years	1	6	6140.43012762353	23	5.2	0	0	Q4
746	2101	non-drinks/month	0	104.2	100.1	2.99	156	52	37	9.6	120	96	4.3	235	112	80	Non-Coronary Heart Disease	0	0	10.4147939042466	former	9–11th grade (12th grade with no diploma)	obese	34.72	Non-Hispanic Black	male	<60 years	1	11	2674.06378748235	19	5.5	0	0	Q2
747	2102	10+drinks/month	0	103.4	61.5	1.44	120	76	85	4.4	94	101.6	4.1	213	114	0	Non-Coronary Heart Disease	0	0	13.1850864261498	current	Some college or AA	overweight	27.55	Non-Hispanic white	female	>=60 years	2	5	2167.98920451765	18	5.7	0	0	Q4
748	2103	1-5drinks/month	0	107.2	87.6	1.02	108	54	62	2.1	73	96	4.4	179	146	62	Non-Coronary Heart Disease	0	0	11.4536189969744	never	9–11th grade (12th grade with no diploma)	obese	31.68	Non-Hispanic Black	male	>=60 years	2	9	620.062932517647	10	5.9	0	0	Q4
749	2105	10+drinks/month	0	84.2	54	5	94	60	70	4.3	247	88.2	4.1	201	131	68	Non-Coronary Heart Disease	0	0	11.4581686856858	former	College graduate or above	normal	21.07	Non-Hispanic white	female	>=60 years	3	1	4206.75550682353	17	5.4	0	0	Q4
750	2106	5-10drinks/month	0	70.2	55.2	5	85	69	47	3.7	69	107	4.4	197	132	83	Non-Coronary Heart Disease	0	0	9.44860238112081	current	Some college or AA	normal	18.94	Non-Hispanic white	female	<60 years	2	7	10359.2776647529	11	4.9	0	0	Q1
751	2107	non-drinks/month	0	91.2	75.2	2.4	121	37	44	6.8	865	85.2	5.1	320	118	86	Non-Coronary Heart Disease	0	0	10.5168557715293	never	High school graduate/ GED	normal	24.56	Non-Hispanic white	male	<60 years	2	2	10433.2722674824	18	5.2	0	0	Q2
752	2108	5-10drinks/month	0	69.7	46.6	1.48	79	66	54	4.6	158	93.8	4.4	176	112	64	Non-Coronary Heart Disease	0	0	10.2103309627602	former	Less than 9th grade	underweight	17.76	Mexican American	female	<60 years	2	13	835.04168	11	5	0	0	Q1
753	2110	non-drinks/month	1	84	52	0.97	82	68	67	3.2	156	164	4.7	181	134	58	Non-Coronary Heart Disease	0	0	11.6487041207298	never	Less than 9th grade	normal	24.73	Mexican American	female	>=60 years	1	3	384.211243482353	14	8	0	0	Q4
754	2112	1-5drinks/month	0	88.3	80.8	2.12	165	34	37	4.8	165	101.3	4.5	230	112	70	Non-Coronary Heart Disease	1	0	9.82324607074141	current	Some college or AA	overweight	26.17	Other Hispanic	male	<60 years	2	7	4278.75442710588	17	4.8	0	0	Q1
755	2115	1-5drinks/month	0	87.8	56.74	1.89	158	30	59	6.8	242	103.2	4.4	229	112	59	Non-Coronary Heart Disease	0	0	11.6560083580289	never	College graduate or above	normal	23.44	Mexican American	male	<60 years	2	3	1062.23457148235	15	5.5	0	0	Q4
756	2116	10+drinks/month	0	98	92.5	1.46	179	51	31	5.3	161	106.3	4.3	256	116	65	Non-Coronary Heart Disease	0	0	10.1895548002367	current	High school graduate/ GED	obese	32.31	Non-Hispanic Black	female	<60 years	2	5	2843.46833298824	11	5.2	0	0	Q1
757	2118	1-5drinks/month	0	84.2	59.3	1.05	75	34	21	3.5	92	89	4.4	130	102	64	Non-Coronary Heart Disease	1	0	10.9341428839705	current	9–11th grade (12th grade with no diploma)	normal	24.87	Mexican American	female	<60 years	2	2	1835.21518701176	9	5	0	0	Q3
758	2124	non-drinks/month	1	101.5	77.54	4.24	167	55	51	5.1	105	88	4.3	253	124	76	Non-Coronary Heart Disease	0	0	11.5266509993256	never	High school graduate/ GED	overweight	28.45	Other/multiracial	female	<60 years	2	3	7558.27487548235	11	5.1	0	0	Q4
759	2129	non-drinks/month	0	71.1	51.6	5	134	67	44	4.1	60	92.2	4.5	210	99	70	Non-Coronary Heart Disease	0	0	9.897938474577	never	College graduate or above	normal	20.59	Non-Hispanic white	female	<60 years	2	8	8727.82842127059	18	5	0	0	Q1
760	2130	5-10drinks/month	0	123.8	126.8	1.77	182	35	30	7.6	181	90.1	4.8	243	166	92	Non-Coronary Heart Disease	1	0	10.9941337957104	never	9–11th grade (12th grade with no diploma)	obese	40.75	Other/multiracial	male	<60 years	1	8	2943.97589797647	14	5.6	0	0	Q3
761	2132	1-5drinks/month	0	100.8	91.3	1.2	114	36	79	6	315	95	4.6	204	132	74	Non-Coronary Heart Disease	0	0	10.5493364460688	never	9–11th grade (12th grade with no diploma)	obese	33.17	Non-Hispanic white	female	>=60 years	1	4	6393.33566945882	21	5.1	0	0	Q2
762	2133	1-5drinks/month	0	84.2	68.3	5	138	74	46	2.5	48	86	4.4	228	106	67	Non-Coronary Heart Disease	0	0	10.1883003552528	former	College graduate or above	overweight	25.9	Non-Hispanic white	female	<60 years	3	1	9182.48565044706	12	4.9	0	0	Q1
763	2135	1-5drinks/month	0	79.8	61.8	1.83	107	43	30	4.2	105	88.9	4.7	161	99	67	Non-Coronary Heart Disease	1	0	10.1509959337299	current	High school graduate/ GED	normal	23.75	Non-Hispanic white	female	<60 years	2	5	7406.81101214118	10	4.9	0	0	Q1
764	2137	non-drinks/month	1	105.8	76.8	0.74	153	39	81	5.5	243	88	4.3	230	176	75	Non-Coronary Heart Disease	0	0	12.072718038343	never	9–11th grade (12th grade with no diploma)	obese	34.18	Non-Hispanic white	female	>=60 years	2	3	2781.52766456471	36	5.4	0	0	Q4
765	2139	1-5drinks/month	1	109.2	76.8	3.43	72	63	81	9.5	147	124.2	3.4	162	155	35	Non-Coronary Heart Disease	0	0	12.4606881832425	never	Some college or AA	obese	31.93	Non-Hispanic white	female	>=60 years	1	5	2771.78171576471	23	5.8	0	0	Q4
766	2140	10+drinks/month	0	82.5	60.8	3.08	133	56	64	3.2	300	96	4.6	247	97	59	Non-Coronary Heart Disease	0	0	10.5804017558782	current	Some college or AA	normal	20.67	Non-Hispanic white	female	>=60 years	2	6	5473.96911397647	13	5.1	0	0	Q2
767	2144	10+drinks/month	0	98.2	78.2	3.16	152	45	63	5.8	165	97.1	4.5	213	152	71	Non-Coronary Heart Disease	1	0	11.1047327529332	former	Some college or AA	obese	30.32	Non-Hispanic white	female	>=60 years	2	4	5282.3668512	13	5.7	0	0	Q3
768	2145	1-5drinks/month	0	90.5	79.8	2.87	83	54	32	4.2	45	92.2	4.6	152	115	55	Non-Coronary Heart Disease	1	0	10.130879121747	current	College graduate or above	overweight	26.63	Non-Hispanic Black	female	<60 years	2	12	3186.73912658824	16	5.1	0	0	Q1
769	2146	1-5drinks/month	1	101.6	74.84	0.73	40	39	73	4.3	490	214	4.7	183	118	75	Coronary Heart Disease	0	1	11.7442914024288	never	Less than 9th grade	normal	24.47	Mexican American	male	>=60 years	2	3	220.139408941176	11	7.4	1	0	Q4
770	2149	non-drinks/month	0	84.7	55.2	1.2	141	86	47	5.3	65	105.5	4.5	237	114	72	Non-Coronary Heart Disease	0	0	11.4002367760817	never	9–11th grade (12th grade with no diploma)	overweight	25.75	Mexican American	female	<60 years	1	10	820.361728188235	13	5.4	0	0	Q3
771	2150	1-5drinks/month	0	92.8	83.7	5	84	65	36	5.5	66	97.2	4.3	160	116	73	Non-Coronary Heart Disease	1	0	10.1434395934585	never	College graduate or above	obese	30.27	Non-Hispanic Black	female	<60 years	1	2	4553.2167232	10	4.6	0	0	Q1
772	2162	1-5drinks/month	1	101.8	73.2	1.6	165	56	77	4.5	126	115	4.4	244	133	71	Non-Coronary Heart Disease	0	0	11.8985006173001	never	High school graduate/ GED	obese	30.83	Non-Hispanic white	female	>=60 years	2	1	5506.06935887059	11	5.7	0	0	Q4
773	2163	1-5drinks/month	0	81.6	72.4	4.24	91	29	29	5.5	175	98	4.6	156	120	70	Non-Coronary Heart Disease	0	0	9.59005009233428	former	High school graduate/ GED	normal	22.57	Non-Hispanic white	male	<60 years	1	1	7579.86258578824	12	5.2	0	0	Q1
774	2168	1-5drinks/month	1	133.2	124.2	1.38	128	37	60	5.7	292	109	3.7	220	163.5	70	Non-Coronary Heart Disease	1	0	11.9520782256913	former	Some college or AA	obese	46.12	Non-Hispanic Black	female	>=60 years	2	4	1073.36552150588	16	6.9	0	0	Q4
775	2177	non-drinks/month	0	96.4	81.4	1.44	138	41	23	6.7	134	94	4.7	211	115	67	Non-Coronary Heart Disease	1	0	10.6847614743675	never	Some college or AA	obese	30.04	Other Hispanic	male	<60 years	2	2	8425.67046625882	17	5	0	0	Q2
776	2179	non-drinks/month	0	94.1	70.6	0.6	131	91	77	7.4	79	103	3.8	236	152	59	Non-Coronary Heart Disease	0	0	11.199207023729	never	9–11th grade (12th grade with no diploma)	overweight	25.59	Non-Hispanic white	female	>=60 years	1	11	6400.60908894118	12	5.4	0	0	Q3
777	2181	non-drinks/month	0	98.1	84.4	0.68	137	39	41	6.8	215	96	4.8	226	126	70	Non-Coronary Heart Disease	0	0	10.6781934411153	current	9–11th grade (12th grade with no diploma)	obese	30.89	Mexican American	male	<60 years	1	6	1213.55662776471	11	5.5	0	0	Q2
778	2182	1-5drinks/month	0	85.5	67.5	3.89	149	55	43	3.6	88	89	4.2	215	162	95	Non-Coronary Heart Disease	0	0	10.4067285925982	current	Some college or AA	overweight	27.49	Non-Hispanic Black	female	<60 years	2	5	2779.29920715294	18	5.3	0	0	Q2
779	2184	10+drinks/month	0	82.3	72.1	5	89	52	60	5.8	160	104.2	4	173	96	73	Non-Coronary Heart Disease	1	0	9.69241950387582	never	College graduate or above	normal	23.62	Non-Hispanic white	male	>=60 years	2	12	4441.94601317647	28	5.5	0	0	Q1
780	2185	10+drinks/month	0	122.5	91.9	3.33	158	58	73	5.8	144	102.8	4	236	137	71	Non-Coronary Heart Disease	1	0	12.7784545614611	former	High school graduate/ GED	obese	35.54	Non-Hispanic white	female	>=60 years	2	1	4622.50240677647	14	5.4	0	0	Q4
781	2186	10+drinks/month	0	87.5	74.2	5	51	67	49	4.5	74	90.1	4.1	170	102	66	Non-Coronary Heart Disease	0	0	10.15795069215	current	College graduate or above	overweight	28	Non-Hispanic white	female	<60 years	1	9	8598.00090315294	11	4.8	0	0	Q1
782	2188	10+drinks/month	0	107.9	100.5	4.17	159	41	42	6.3	153	91.3	4.7	223	131	92	Non-Coronary Heart Disease	0	0	10.7631257366014	former	High school graduate/ GED	overweight	29.21	Non-Hispanic white	male	<60 years	1	11	12318.6678317176	14	5	0	0	Q2
783	2189	5-10drinks/month	1	97.5	80.8	5	110	49	65	4.3	151	229	4.2	194	142	60	Non-Coronary Heart Disease	1	0	10.8467326375684	former	College graduate or above	overweight	26.26	Non-Hispanic white	male	>=60 years	3	1	3752.41659915294	20	7.5	0	0	Q2
784	2193	5-10drinks/month	0	108.8	98.4	1.5	90	37	29	7.5	541	112.7	4.6	236	126	86	Non-Coronary Heart Disease	0	0	10.968098604219	former	High school graduate/ GED	obese	30.54	Mexican American	male	<60 years	1	12	2361.42870004706	14	5.3	0	0	Q3
785	2194	10+drinks/month	0	86.2	83.6	4.6	142	53	36	5.1	128	97	4	215	112	76	Non-Coronary Heart Disease	0	0	9.42766467604884	current	High school graduate/ GED	overweight	25.89	Non-Hispanic Black	male	<60 years	1	7	2709.76477835294	16	5.6	0	0	Q1
786	2196	non-drinks/month	0	78.3	56.9	1.16	109	37	41	4.3	90	100.6	4.6	177	100	78	Non-Coronary Heart Disease	0	0	10.3801977895964	never	Less than 9th grade	normal	21.76	Mexican American	male	<60 years	1	4	1262.38459162353	23	5.3	0	0	Q2
787	2200	1-5drinks/month	1	95.4	64.2	3.59	96	44	85	6.3	117	144	3.7	171	155	58	Non-Coronary Heart Disease	0	0	11.9064107447387	former	Some college or AA	overweight	27.5	Non-Hispanic white	female	>=60 years	2	8	2292.95847623529	17	8.6	0	0	Q4
788	2203	1-5drinks/month	0	99.1	97.2	2.31	85	45	38	5.1	65	87.5	4.8	133	126	86	Non-Coronary Heart Disease	1	0	10.0517232312522	current	Some college or AA	overweight	28.9	Non-Hispanic Black	male	<60 years	1	5	3460.29558607059	7	5.5	0	0	Q1
789	2207	1-5drinks/month	1	107.3	90.3	2.67	143	54	73	7.8	106	112.5	4.7	214	136	73	Non-Coronary Heart Disease	0	0	11.2916094055668	former	9–11th grade (12th grade with no diploma)	overweight	28.34	Non-Hispanic white	male	>=60 years	2	1	3516.53163764706	26	6.9	0	0	Q3
790	2210	1-5drinks/month	0	122.4	98.5	4	124	64	64	5.1	126	121	4.1	205	148	82	Non-Coronary Heart Disease	0	0	12.3328458311298	former	High school graduate/ GED	obese	41.43	Mexican American	female	>=60 years	2	6	336.219172329412	19	6.1	0	0	Q4
791	2212	non-drinks/month	0	81.9	58.4	4.19	162	61	57	3.8	69	97	4.7	238	132	82	Non-Coronary Heart Disease	0	0	10.7171048150346	never	High school graduate/ GED	normal	19.81	Mexican American	male	<60 years	2	11	1206.76570503529	12	5.2	0	0	Q2
792	2213	1-5drinks/month	1	96.9	94.8	3.46	118	31	47	6.9	234	173	4.7	190	126	83	Non-Coronary Heart Disease	1	0	9.95221176359013	former	9–11th grade (12th grade with no diploma)	overweight	29.82	Mexican American	male	<60 years	1	6	1265.83792621176	17	7.8	0	0	Q1
793	2217	1-5drinks/month	0	74.5	57.6	2.06	83	33	31	4	145	88.9	4.5	158	114	72	Non-Coronary Heart Disease	1	0	9.81623690343934	current	Some college or AA	normal	19.11	Non-Hispanic white	male	<60 years	1	9	9363.80120112941	7	4.7	0	0	Q1
794	2222	non-drinks/month	0	104.5	101.2	4.55	122	33	43	5.7	203	77	4.2	194	120	86	Non-Coronary Heart Disease	1	0	10.3878587156185	former	College graduate or above	overweight	28.33	Non-Hispanic white	male	<60 years	2	2	9313.55230456471	15	5.2	0	0	Q2
795	2225	non-drinks/month	1	96.7	69.9	5	118	45	62	5.6	229	313.6	4.7	217	146	76	Non-Coronary Heart Disease	0	0	11.56612512286	former	9–11th grade (12th grade with no diploma)	overweight	28.32	Mexican American	female	>=60 years	1	6	384.966456847059	14	10.5	0	0	Q4
796	2226	10+drinks/month	0	90.5	74.5	4	144	34	67	7.3	280	111.4	4.5	226	125	73	Non-Coronary Heart Disease	0	0	10.4850484791792	former	Some college or AA	normal	23.15	Non-Hispanic white	male	>=60 years	1	1	4943.07413044706	14	5.4	0	0	Q2
797	2232	5-10drinks/month	0	88.6	67.5	3.28	98	52	25	5.2	113	86.6	4.5	172	116	70	Non-Coronary Heart Disease	1	0	10.7840485766573	never	Some college or AA	normal	23.11	Non-Hispanic white	female	<60 years	1	9	7557.46662381177	11	4.9	0	0	Q2
798	2236	non-drinks/month	0	74.7	55.8	2.51	101	54	32	3.2	46	101	4.4	170	108	55	Non-Coronary Heart Disease	0	0	10.0000806448361	never	High school graduate/ GED	normal	21.18	Non-Hispanic white	female	<60 years	1	1	8288.05507162353	18	5.3	0	0	Q1
799	2238	1-5drinks/month	0	78	88.4	1.94	69	44	20	6.2	42	95	4.4	129	104	58	Non-Coronary Heart Disease	1	0	8.29599478132458	never	9–11th grade (12th grade with no diploma)	normal	24.62	Non-Hispanic Black	male	<60 years	1	7	2530.93953825882	10	5.4	0	0	Q1
800	2239	1-5drinks/month	0	72.8	44.2	1.17	139	45	35	4.8	214	88.6	5	216	129	91	Non-Coronary Heart Disease	0	0	10.9501544442506	current	Some college or AA	underweight	17.66	Non-Hispanic white	female	<60 years	2	12	11453.6825854118	8	5	0	0	Q3
801	2242	non-drinks/month	0	111.9	101.4	4.98	62	43	33	5.6	144	85	4.1	133	117	65	Non-Coronary Heart Disease	1	0	11.1124829856567	never	Some college or AA	obese	38.26	Non-Hispanic white	female	<60 years	2	1	9072.83008207059	8	5.5	0	0	Q3
802	2245	1-5drinks/month	0	103.4	100.7	2.54	102	34	32	5.7	119	93.5	4.2	158	122	72	Non-Coronary Heart Disease	0	0	10.3039988959272	current	9–11th grade (12th grade with no diploma)	obese	37.99	Non-Hispanic white	female	<60 years	1	10	8213.53129035294	10	4.6	0	0	Q1
803	2247	non-drinks/month	0	72	49.2	2.26	112	83	54	3.1	67	119	4.9	201	103	66	Non-Coronary Heart Disease	1	0	10.2647870732196	former	High school graduate/ GED	normal	19.22	Non-Hispanic white	female	<60 years	2	2	8031.85855774118	11	5.2	0	0	Q1
804	2248	1-5drinks/month	0	62	34.5	5	146	81	73	3	124	97	4.5	262	194	72	Non-Coronary Heart Disease	0	0	10.5555809814085	former	Less than 9th grade	underweight	16.5	Mexican American	female	>=60 years	2	6	282.198768376471	14	5.1	0	0	Q2
805	2249	1-5drinks/month	0	109.5	86.7	1.08	128	49	37	6.8	85	92	4.9	189	114	76	Non-Coronary Heart Disease	0	0	11.7599254993756	never	High school graduate/ GED	obese	31.12	Mexican American	male	<60 years	1	3	2523.51054230588	18	5.1	0	0	Q4
806	2250	non-drinks/month	0	88.1	76.6	2.97	94	30	36	5.8	123	86.4	4.5	142	120	79	Non-Coronary Heart Disease	0	0	10.0661065614011	never	Some college or AA	overweight	26.01	Other Hispanic	male	<60 years	2	7	7145.06620969412	14	4.9	0	0	Q1
807	2255	1-5drinks/month	0	90.2	83.4	2.08	128	59	27	4.7	59	96.2	4.5	199	102	69	Non-Coronary Heart Disease	1	0	9.87696494125798	current	Some college or AA	overweight	29.9	Non-Hispanic white	female	<60 years	2	8	10674.8164333176	13	4.8	0	0	Q1
808	2258	1-5drinks/month	0	82.1	72.2	4.38	165	52	26	3.1	171	91.4	4.2	248	106	64	Non-Coronary Heart Disease	1	0	9.66216741856488	never	Some college or AA	normal	24.69	Non-Hispanic white	female	<60 years	1	1	6888.47367849412	14	5.2	0	0	Q1
809	2262	1-5drinks/month	0	80	62.2	1.22	85	47	22	6.5	35	97.3	4.9	140	120	76	Non-Coronary Heart Disease	0	0	10.1436625868195	never	Less than 9th grade	normal	22.87	Mexican American	male	<60 years	1	13	1753.16436724706	11	5.3	0	0	Q1
810	2264	non-drinks/month	0	74.9	56.3	1.14	110	56	22	5.3	84	101	5.1	181	111	53	Non-Coronary Heart Disease	0	0	9.98223110497034	current	9–11th grade (12th grade with no diploma)	normal	19.34	Mexican American	male	<60 years	2	12	1573.11741082353	13	5	0	0	Q1
811	2273	10+drinks/month	0	86.5	69.7	1.17	131	60	25	7.6	59	86.9	4.6	206	111	70	Non-Coronary Heart Disease	0	0	10.3609533526552	current	Less than 9th grade	overweight	25.17	Mexican American	male	<60 years	2	8	1501.72257374118	12	4.9	0	0	Q2
812	2275	non-drinks/month	1	99.8	71.3	4.13	165	60	79	6.2	171	143	4.4	265	176	70	Non-Coronary Heart Disease	0	0	11.8191372616659	never	College graduate or above	overweight	26.84	Non-Hispanic Black	female	>=60 years	2	7	1459.02981176471	41	7.8	0	1	Q4
813	2276	5-10drinks/month	0	95.5	87.7	1.77	150	43	29	5.1	204	94.1	4.8	230	124	69	Non-Coronary Heart Disease	0	0	10.1977315428627	current	High school graduate/ GED	overweight	28.31	Non-Hispanic white	male	<60 years	2	1	7329.49896621177	14	5.4	0	0	Q1
814	2277	1-5drinks/month	1	91.8	89.3	0.84	96	44	54	7	107	110	4.4	181	126	74	Non-Coronary Heart Disease	0	0	9.71442169157751	former	High school graduate/ GED	overweight	29.87	Non-Hispanic white	male	<60 years	2	9	1719.09456414118	15	5.4	0	0	Q1
815	2278	1-5drinks/month	0	113.5	92.3	0.88	75	33	32	5.3	226	111	4.9	153	123	84	Non-Coronary Heart Disease	0	0	11.8139468050094	former	High school graduate/ GED	obese	37.11	Mexican American	male	<60 years	1	4	2647.74123350588	15	5.9	0	0	Q4
816	2280	1-5drinks/month	1	92.3	73.4	1.33	119	47	47	4	94	144	4.1	181	104	64	Non-Coronary Heart Disease	0	0	10.7734219843746	never	Less than 9th grade	obese	30.39	Other Hispanic	female	<60 years	2	7	1868.86291821176	14	6.6	0	0	Q2
817	2291	10+drinks/month	0	90.2	78.6	5	111	51	39	4.6	162	97.6	4.8	192	108	58	Non-Coronary Heart Disease	1	0	10.1740827246259	current	College graduate or above	normal	24.39	Non-Hispanic white	male	<60 years	2	9	5799.67501232941	22	5.4	0	0	Q1
818	2297	10+drinks/month	0	80.5	63.5	5	153	109	53	4.1	50	85	4.6	270	134	76	Non-Coronary Heart Disease	0	0	10.1020384627244	current	Some college or AA	overweight	26.23	Non-Hispanic white	female	<60 years	2	6	7589.96635105882	23	5.1	0	0	Q1
819	2303	1-5drinks/month	0	71.3	52.6	3.53	176	42	45	2.9	88	88.1	4.6	221	114	56	Non-Coronary Heart Disease	0	0	9.83097649571575	current	Some college or AA	normal	22.09	Non-Hispanic white	female	<60 years	2	1	10174.2282462118	11	5.7	0	0	Q1
820	2304	1-5drinks/month	1	173.4	193.3	5	86	45	35	7.3	119	112	4.1	165	146	102	Non-Coronary Heart Disease	0	0	12.4719156831273	former	9–11th grade (12th grade with no diploma)	obese	60.87	Non-Hispanic white	male	<60 years	2	2	10935.4472892235	19	5.8	0	0	Q4
821	2307	1-5drinks/month	0	102.4	68.8	0.89	137	45	80	5.6	108	90.9	4.3	202	138	80	Non-Coronary Heart Disease	0	0	12.3454162475626	former	Less than 9th grade	overweight	25.49	Mexican American	male	>=60 years	1	4	290.080951341176	16	5.3	1	0	Q4
822	2312	1-5drinks/month	1	93.3	75.5	1.77	147	41	64	4.5	143	116	4.3	215	148	84	Non-Coronary Heart Disease	0	0	10.7376234005198	never	High school graduate/ GED	obese	33.24	Non-Hispanic white	female	>=60 years	2	1	4472.04988743529	20	5.9	0	0	Q2
823	2317	1-5drinks/month	1	119.4	121.4	0.65	142	33	28	6.6	325	268	4.6	236	129	96	Non-Coronary Heart Disease	0	0	10.8366484177148	current	9–11th grade (12th grade with no diploma)	obese	35.39	Other/multiracial	male	<60 years	1	11	8840.56733138823	16	9.1	0	0	Q2
824	2318	non-drinks/month	0	112.2	91.2	3.11	142	51	80	6.4	127	95	4.4	225	168	46	Non-Coronary Heart Disease	0	0	11.7488521275821	former	High school graduate/ GED	obese	32.78	Non-Hispanic white	female	>=60 years	1	7	1935.04495322353	20	5.4	0	0	Q4
825	2319	1-5drinks/month	0	93.6	79.94	3.51	124	33	42	7.8	178	93	4.6	189	111	69	Non-Coronary Heart Disease	0	0	10.4687246427984	former	High school graduate/ GED	overweight	25.29	Mexican American	male	<60 years	2	3	996.955387670588	11	4.7	0	0	Q2
826	2326	non-drinks/month	0	88.1	73.9	4.44	234	54	56	5.4	133	96	4.6	309	142	77	Non-Coronary Heart Disease	1	0	10.2483438709593	never	High school graduate/ GED	overweight	25.84	Non-Hispanic white	female	<60 years	2	1	7387.60576094118	16	5.5	0	0	Q1
827	2328	1-5drinks/month	0	66.6	42.4	4.69	55	75	20	4.6	65	84.2	4.5	139	102	62	Non-Coronary Heart Disease	1	0	10.2280136952853	current	Some college or AA	normal	18.52	Other Hispanic	female	<60 years	2	9	2127.91926098824	11	5.2	0	0	Q1
828	2329	non-drinks/month	0	86.3	71.4	1.44	107	49	31	3.2	73	90	4.2	167	90	62	Non-Coronary Heart Disease	0	0	10.2131965492446	never	9–11th grade (12th grade with no diploma)	overweight	26.07	Non-Hispanic Black	female	<60 years	2	4	2931.54468498824	9	5	0	0	Q1
829	2332	1-5drinks/month	0	118.8	117.6	2.16	106	55	23	7.7	56	96	4.8	169	122	64	Non-Coronary Heart Disease	0	0	10.9550100364153	never	Some college or AA	obese	39.16	Non-Hispanic Black	male	<60 years	2	12	2838.39452517647	16	5.2	0	0	Q3
830	2334	1-5drinks/month	0	101.7	91.5	5	69	29	36	6.9	114	86.3	4.7	123	112	75	Non-Coronary Heart Disease	1	0	10.6318883167727	former	College graduate or above	overweight	26.53	Non-Hispanic white	male	<60 years	1	8	8226.40868875294	14	4.4	0	0	Q2
831	2335	1-5drinks/month	0	83.5	53.7	5	102	71	40	3.2	78	106.3	4.9	192	120	82	Non-Coronary Heart Disease	1	0	11.3946065192318	never	High school graduate/ GED	normal	21.16	Mexican American	female	<60 years	1	10	938.485044329412	10	5.1	0	0	Q3
832	2336	non-drinks/month	0	90	61.9	5	105	70	63	3.3	168	93.3	4.3	203	156	35	Non-Coronary Heart Disease	1	0	11.4392403466842	former	High school graduate/ GED	normal	23.67	Non-Hispanic white	female	>=60 years	1	8	5099.61946258824	15	5.1	0	0	Q4
833	2337	non-drinks/month	1	101.5	85.4	2.67	79	43	62	5.8	346	243	4.9	184	146	76	Non-Coronary Heart Disease	1	0	10.9834077545013	never	Less than 9th grade	overweight	28.27	Mexican American	male	>=60 years	1	3	282.642269552941	41	7.8	0	0	Q3
834	2342	1-5drinks/month	1	94.7	73	3.88	122	34	74	8.7	198	254.1	4.8	200	120	52	Coronary Heart Disease	0	1	11.0837966394736	former	Some college or AA	normal	23.09	Non-Hispanic white	male	>=60 years	2	8	3723.83403425882	18	9.5	0	0	Q3
835	2344	non-drinks/month	0	96.1	80.9	0.78	71	25	60	6.3	411	100	4.3	170	129	65	Non-Coronary Heart Disease	0	0	10.6843751078961	former	Less than 9th grade	overweight	26.36	Mexican American	male	>=60 years	1	4	274.902374023529	18	5.5	0	0	Q2
836	2345	1-5drinks/month	0	88.2	74.1	5	116	46	51	4.4	104	93.3	4.7	181	89	61	Non-Coronary Heart Disease	1	0	10.2461210197526	current	College graduate or above	normal	21.58	Non-Hispanic white	male	<60 years	1	2	9817.58996912941	12	4.7	0	0	Q1
837	2346	1-5drinks/month	1	131.4	111.2	4.09	134	35	66	4.7	361	294	4.4	236	106	67	Coronary Heart Disease	0	1	12.4607152467437	former	Less than 9th grade	obese	35.94	Non-Hispanic white	male	>=60 years	2	12	3134.55809938824	23	8.9	0	0	Q4
838	2347	non-drinks/month	0	92	76.1	3.52	104	77	52	3.4	49	87	4.2	194	108	60	Non-Coronary Heart Disease	1	0	10.5461877574556	never	Some college or AA	overweight	28.12	Non-Hispanic white	female	<60 years	2	1	7484.59057957647	16	5.6	0	0	Q2
839	2349	1-5drinks/month	1	98	80.6	1.07	209	36	64	6.3	138	131.3	4.2	270	120	56	Non-Coronary Heart Disease	0	0	10.9158750241758	current	College graduate or above	overweight	26.81	Other/multiracial	male	>=60 years	1	7	2383.99593882353	19	6.9	0	0	Q3
840	2351	non-drinks/month	0	104	74.8	1.82	157	86	84	5	118	82.5	4.4	261	128	38	Non-Coronary Heart Disease	0	0	12.0249295416349	never	Less than 9th grade	obese	31.95	Non-Hispanic white	female	>=60 years	2	10	2884.46011783529	14	5.3	1	0	Q4
841	2357	1-5drinks/month	0	96.1	84.6	1.63	116	32	28	5.8	161	94.4	4.1	176	98	58	Non-Coronary Heart Disease	0	0	10.448121303406	never	High school graduate/ GED	overweight	27.66	Mexican American	male	<60 years	1	4	5073.64709628235	9	5.2	0	0	Q2
842	2358	non-drinks/month	0	115.3	83.7	1.44	195	42	81	5.4	132	87	4.1	254	170	76	Coronary Heart Disease	0	1	12.6027864776483	never	Some college or AA	obese	34.04	Non-Hispanic white	female	>=60 years	1	1	2637.99281543529	21	5.7	1	0	Q4
843	2360	non-drinks/month	1	109.7	74.24	0.96	107	39	64	4.8	243	217	4.5	194	143	78	Non-Coronary Heart Disease	0	0	12.7317366237641	never	Less than 9th grade	obese	30.9	Mexican American	female	>=60 years	2	3	277.520646023529	10	7.9	0	0	Q4
844	2361	1-5drinks/month	0	99.5	74.2	1.03	119	42	70	5.4	300	94.2	4.5	221	125	58	Non-Coronary Heart Disease	0	0	11.5510410727877	never	College graduate or above	overweight	28.59	Mexican American	female	>=60 years	1	6	448.3218752	14	5.7	0	0	Q4
845	2362	1-5drinks/month	0	75.2	60.3	5	135	55	23	7.3	65	76.7	4.6	194	108	68	Non-Coronary Heart Disease	1	0	9.68409819638774	never	College graduate or above	normal	22.78	Other/multiracial	male	<60 years	1	8	7425.45580254118	13	5.1	0	0	Q1
846	2363	1-5drinks/month	1	118.5	86.8	4.09	107	53	63	5.2	99	140	4.6	174	134	72	Non-Coronary Heart Disease	0	0	12.7191616757048	never	High school graduate/ GED	obese	34.08	Non-Hispanic white	female	>=60 years	2	12	5451.40705543529	17	5.6	0	0	Q4
847	2364	1-5drinks/month	0	80.5	70.1	4.95	97	68	32	3.9	52	96.1	4.5	168	121	65	Non-Coronary Heart Disease	1	0	9.61472509534508	never	9–11th grade (12th grade with no diploma)	normal	22.12	Non-Hispanic Black	male	<60 years	2	6	3114.20788743529	11	5.1	0	0	Q1
848	2366	1-5drinks/month	0	100.4	72.7	5	105	36	74	6.7	309	118	4.4	201	135	62	Non-Coronary Heart Disease	0	0	11.7751516051067	former	9–11th grade (12th grade with no diploma)	overweight	26.7	Non-Hispanic white	male	>=60 years	2	5	3883.53152150588	21	5.9	0	0	Q4
849	2373	1-5drinks/month	1	108.5	83.7	2.13	97	48	59	6	104	165.7	4.3	162	123	77	Non-Coronary Heart Disease	0	0	11.8595171970931	never	Some college or AA	obese	30.97	Non-Hispanic white	female	<60 years	2	6	4357.85252950588	20	8.6	0	0	Q4
850	2375	10+drinks/month	0	74.3	51.7	2.4	70	90	44	4.4	59	84	4.8	170	124	72	Non-Coronary Heart Disease	0	0	10.3334071668085	never	College graduate or above	underweight	18.1	Non-Hispanic white	female	<60 years	2	8	9252.33932216471	12	4.7	0	0	Q2
851	2376	1-5drinks/month	0	91.9	63.7	0.93	55	114	61	5.1	84	115	4.9	188	122	66	Non-Coronary Heart Disease	0	0	11.5145188534737	current	Less than 9th grade	overweight	25.29	Mexican American	male	>=60 years	1	4	260.007692423529	5	5.1	0	0	Q4
852	2388	1-5drinks/month	0	96.8	91	3.39	101	42	21	3.6	63	83.6	4.3	147	111	52	Non-Coronary Heart Disease	1	0	10.1473972194682	current	High school graduate/ GED	obese	30.65	Non-Hispanic white	female	<60 years	2	5	6682.28327378823	12	4.7	0	0	Q1
853	2391	non-drinks/month	0	98	81.5	3.13	197	68	69	9.9	81	70	4.3	295	169	72	Non-Coronary Heart Disease	0	0	10.8554360021855	never	High school graduate/ GED	obese	32.81	Non-Hispanic Black	female	>=60 years	2	11	1996.5912576	16	5.5	0	1	Q2
854	2392	non-drinks/month	0	118.2	114	2.17	116	43	50	7.8	95	89	4	170	147	85	Non-Coronary Heart Disease	0	0	11.0704442928956	never	9–11th grade (12th grade with no diploma)	obese	42.59	Non-Hispanic white	female	<60 years	2	8	8359.19387802353	11	5.5	1	0	Q3
855	2395	1-5drinks/month	0	96.5	74.9	3.29	125	43	65	4.5	308	92	4.3	231	150	76	Non-Coronary Heart Disease	1	0	11.1502962056604	former	High school graduate/ GED	overweight	29.04	Other Hispanic	female	>=60 years	2	7	3644.75035049412	17	5.3	0	0	Q3
856	2399	1-5drinks/month	0	79.9	58.3	0.89	145	56	41	4	61	94	4.5	209	105	67	Non-Coronary Heart Disease	0	0	10.4643559011239	former	High school graduate/ GED	normal	24.42	Other Hispanic	female	<60 years	2	6	6337.00663247059	13	4.9	0	0	Q2
857	2400	non-drinks/month	0	91	71.5	2.58	168	88	60	4.2	93	87	4.5	271	130	70	Non-Coronary Heart Disease	0	0	10.7618856070013	never	9–11th grade (12th grade with no diploma)	overweight	28.21	Non-Hispanic white	female	>=60 years	3	1	4221.31679454118	20	5.3	0	0	Q2
858	2405	1-5drinks/month	0	76.9	54.6	5	147	52	47	4.3	126	86.2	4.3	219	120	80	Non-Coronary Heart Disease	0	0	10.4071069686957	never	College graduate or above	normal	21.73	Other/multiracial	female	<60 years	2	8	9003.23393731765	8	5.5	0	0	Q2
859	2407	1-5drinks/month	0	82.5	71.6	1.63	122	45	37	4.6	152	91	4.4	199	122	70	Non-Coronary Heart Disease	1	0	9.74983884697073	current	Some college or AA	normal	24.83	Non-Hispanic Black	male	<60 years	2	4	2230.10237101176	10	4.8	0	0	Q1
860	2412	non-drinks/month	0	101.8	65.2	1.41	133	41	48	5.5	224	109.4	4.4	224	162	92	Non-Coronary Heart Disease	0	0	12.6073549475299	current	9–11th grade (12th grade with no diploma)	overweight	29.93	Mexican American	female	<60 years	1	4	1116.81097336471	12	5.5	0	0	Q4
861	2418	non-drinks/month	1	91.8	66.6	5	103	41	50	5.8	196	106.5	4.2	180	156	104	Non-Coronary Heart Disease	0	0	11.2487837180353	never	Some college or AA	overweight	28.68	Other/multiracial	female	<60 years	2	6	7159.69461647059	16	7.1	0	0	Q3
862	2426	1-5drinks/month	0	85	52.3	3.65	102	39	82	8.7	187	90	4.1	178	158	50	Coronary Heart Disease	0	1	11.7535235349903	never	Less than 9th grade	overweight	25.83	Mexican American	female	>=60 years	1	12	321.640667670588	20	5.1	1	0	Q4
863	2427	1-5drinks/month	0	104.6	93.1	5	117	32	53	6.7	232	99	4.5	190	116	60	Non-Coronary Heart Disease	1	0	10.8406879659296	never	College graduate or above	overweight	28.23	Non-Hispanic white	male	<60 years	2	10	8496.78419011765	15	5.9	0	0	Q2
864	2429	5-10drinks/month	0	71	51.8	5	67	61	58	4.2	74	84.5	4.6	141	156	92	Non-Coronary Heart Disease	0	0	9.86491775518693	current	Some college or AA	underweight	18.33	Non-Hispanic Black	male	<60 years	2	7	2085.35415322353	9	4.6	0	0	Q1
865	2432	1-5drinks/month	0	88.5	68.3	1.41	107	38	60	4.9	173	88	4.3	180	152	78	Non-Coronary Heart Disease	0	0	10.7086054802835	former	High school graduate/ GED	obese	31.74	Mexican American	female	>=60 years	1	4	555.282160376471	14	5.8	0	0	Q2
866	2434	1-5drinks/month	0	70	52	0.72	152	54	21	4.8	98	103.4	5.7	208	110	41	Non-Coronary Heart Disease	0	0	9.70725343394151	never	Less than 9th grade	normal	19.57	Mexican American	male	<60 years	2	2	1900.19871491765	11	4.7	0	0	Q1
867	2439	non-drinks/month	0	103.2	80.7	1.01	84	41	42	5	228	74.7	4.1	170	146	80	Non-Coronary Heart Disease	0	0	11.4879604021229	never	9–11th grade (12th grade with no diploma)	obese	34.88	Mexican American	female	<60 years	1	6	1031.79137054118	15	4.8	0	0	Q4
868	2440	10+drinks/month	0	94.6	82.3	5	172	48	45	6	100	91.3	4.5	248	105	69	Non-Coronary Heart Disease	1	0	10.4277646024977	never	College graduate or above	normal	24.87	Non-Hispanic white	male	<60 years	2	11	10879.8378369882	15	4.7	0	0	Q2
869	2441	10+drinks/month	0	85.4	67.7	5	137	57	52	4.3	73	99.6	5.1	206	108	75	Non-Coronary Heart Disease	1	0	10.3791917730213	former	College graduate or above	normal	21.46	Non-Hispanic white	male	<60 years	3	1	5627.34270795294	16	5.2	0	0	Q2
870	2443	5-10drinks/month	0	71.5	58.4	5	136	77	36	3.2	80	86	4.4	225	102	86	Non-Coronary Heart Disease	0	0	9.35620261630007	never	College graduate or above	normal	22.59	Non-Hispanic white	female	<60 years	2	8	7851.72486437647	12	5.1	0	0	Q1
871	2445	10+drinks/month	0	94.4	75.5	0.62	122	50	43	3.6	60	93.5	4.2	174	116	78	Non-Coronary Heart Disease	1	0	10.8642191748025	current	Less than 9th grade	normal	24.85	Mexican American	male	<60 years	2	6	941.685558776471	12	5.1	0	0	Q3
872	2447	10+drinks/month	0	93.8	79.7	0.94	126	34	44	5.1	305	87	5	215	106	62	Non-Coronary Heart Disease	1	0	10.5068777140198	current	9–11th grade (12th grade with no diploma)	overweight	26.91	Other/multiracial	male	<60 years	2	10	11514.0434629647	13	4.9	0	0	Q2
873	2449	1-5drinks/month	0	86.7	68.7	0.87	103	64	24	4.6	110	101	4.8	186	101	62	Non-Coronary Heart Disease	1	0	10.4602178373703	former	Some college or AA	obese	30.74	Mexican American	female	<60 years	2	2	1631.25891312941	14	4.6	0	0	Q2
874	2450	non-drinks/month	0	90.9	89.7	1.9	135	59	49	5.8	76	94	4.8	211	140	70	Non-Coronary Heart Disease	0	0	9.59771084747325	never	9–11th grade (12th grade with no diploma)	overweight	28.37	Non-Hispanic Black	male	<60 years	2	9	1524.08936696471	17	5.6	0	0	Q1
875	2451	1-5drinks/month	0	121.6	83.7	1.06	90	67	59	3.8	102	86	4.3	186	140	76	Non-Coronary Heart Disease	0	0	13.2914036052214	former	Less than 9th grade	obese	35.38	Mexican American	female	<60 years	1	13	789.335734776471	14	5.2	0	0	Q4
876	2455	1-5drinks/month	0	94.2	87.8	0.99	43	37	22	4.7	67	89.8	4.6	92	106	62	Non-Coronary Heart Disease	1	0	10.053184311768	current	9–11th grade (12th grade with no diploma)	normal	24.09	Other Hispanic	male	<60 years	2	9	4788.10343435294	9	5.1	0	0	Q1
877	2456	non-drinks/month	0	89.8	71.1	2.18	163	54	40	3.6	96	99.1	4.5	233	108	64	Non-Coronary Heart Disease	0	0	10.6498020689068	never	Some college or AA	obese	30.73	Mexican American	female	<60 years	2	13	795.741542588235	15	5.2	0	0	Q2
878	2457	1-5drinks/month	0	83.7	67.2	3.11	125	67	26	6.8	107	97	4.8	213	129	86	Non-Coronary Heart Disease	1	0	10.210354513224	never	College graduate or above	normal	24.53	Mexican American	male	<60 years	2	12	1956.67407736471	11	4.9	0	0	Q1
879	2458	1-5drinks/month	0	105.3	85.7	1.37	133	53	62	6.4	123	95.6	4.6	218	124	78	Non-Coronary Heart Disease	0	0	11.3746478525254	former	9–11th grade (12th grade with no diploma)	overweight	29.55	Mexican American	female	>=60 years	1	6	533.869016470588	11	5.4	0	0	Q3
880	2471	non-drinks/month	0	82.7	60.7	0.26	174	47	51	3.3	51	122	4.4	233	152	82	Non-Coronary Heart Disease	0	0	10.6147840701859	never	9–11th grade (12th grade with no diploma)	normal	24.94	Non-Hispanic Black	female	<60 years	2	11	3514.87373138824	12	5.8	0	0	Q2
881	2472	1-5drinks/month	0	98	87.4	3.62	89	33	21	5.1	349	100.1	4.6	192	121	66	Non-Coronary Heart Disease	1	0	10.4826324710937	current	High school graduate/ GED	overweight	29.99	Other Hispanic	male	<60 years	2	8	11102.5858411294	17	4.9	0	0	Q2
882	2473	non-drinks/month	1	103.3	65.3	1.24	119	62	82	6.7	99	93	4.1	208	162	68	Non-Coronary Heart Disease	0	0	12.7833220691666	never	High school graduate/ GED	overweight	29.02	Non-Hispanic white	female	>=60 years	2	1	11562.5150422588	21	5.7	0	0	Q4
883	2475	1-5drinks/month	0	87.2	62.3	5	67	52	35	2.8	157	88	4.6	150	95	59	Non-Coronary Heart Disease	0	0	11.0477149863918	former	Some college or AA	normal	23.11	Non-Hispanic white	female	<60 years	1	9	9169.88010898824	7	4.8	0	0	Q3
884	2476	non-drinks/month	1	93.6	72.6	0.55	155	37	41	4.4	171	411.3	4.3	219	87	70	Non-Coronary Heart Disease	0	0	10.9851891274247	never	Less than 9th grade	overweight	25.81	Other Hispanic	male	<60 years	2	4	3320.10068649412	11	13	0	0	Q3
885	2477	1-5drinks/month	1	106.4	97.7	3.65	156	37	49	3.1	225	250	4.1	243	158	86	Non-Coronary Heart Disease	1	0	10.7645119966536	former	College graduate or above	obese	34.33	Non-Hispanic Black	female	<60 years	2	5	2856.71039736471	15	11	0	0	Q2
886	2479	1-5drinks/month	0	96.4	78.3	1.98	165	49	47	4.1	350	121	4.7	283	144	87	Non-Coronary Heart Disease	0	0	10.8942202915077	current	Some college or AA	overweight	27.42	Other/multiracial	female	<60 years	2	5	5356.04752564706	12	5.5	0	0	Q3
887	2480	non-drinks/month	1	110.6	82.6	3.11	191	44	79	5.4	117	135.7	4	276	144	62	Non-Coronary Heart Disease	0	0	12.169286150951	never	High school graduate/ GED	overweight	28.58	Non-Hispanic white	male	>=60 years	2	6	4140.11114334118	15	7.5	1	0	Q4
888	2483	1-5drinks/month	0	114.6	90.8	2.99	85	74	50	6.8	117	83	4.1	177	118	84	Non-Coronary Heart Disease	0	0	12.0265675066159	current	High school graduate/ GED	obese	33.27	Non-Hispanic Black	female	<60 years	2	9	1590.93358964706	22	5	0	0	Q4
889	2484	1-5drinks/month	0	74	60.2	5	127	74	28	4.3	148	85	4.6	238	106	66	Non-Coronary Heart Disease	1	0	9.53747635118964	never	High school graduate/ GED	normal	22.91	Other/multiracial	female	<60 years	2	6	8179.96979877647	12	5	0	0	Q1
890	2485	5-10drinks/month	0	96	88.9	5	127	66	46	6.2	42	93	4.4	206	115	82	Non-Coronary Heart Disease	0	0	10.1817013126391	never	Some college or AA	overweight	27.81	Non-Hispanic white	male	<60 years	2	11	12543.8259608471	14	5.3	0	0	Q1
891	2488	10+drinks/month	0	101.4	68.4	0.89	115	55	81	4.6	72	96	4.3	179	182	0	Non-Coronary Heart Disease	0	0	12.2605486268592	former	Less than 9th grade	normal	24.41	Mexican American	male	>=60 years	2	10	615.620949082353	12	6	0	0	Q4
892	2492	10+drinks/month	0	96.5	96.1	5	159	29	42	5.2	339	76	4.3	253	162	62	Non-Coronary Heart Disease	1	0	9.84386432923383	former	9–11th grade (12th grade with no diploma)	overweight	28.08	Non-Hispanic Black	male	<60 years	2	5	2124.39919077647	14	5.3	0	0	Q1
893	2494	1-5drinks/month	0	72.1	71.1	0.47	121	49	20	5.7	44	80.8	4.6	178	104	59	Non-Coronary Heart Disease	0	0	8.55067627136059	current	High school graduate/ GED	normal	23.38	Non-Hispanic Black	male	<60 years	1	7	2462.3446016	14	4.6	0	0	Q1
894	2495	1-5drinks/month	0	98	77.9	0.51	127	39	24	5.7	432	116.7	4.8	249	122	70	Non-Coronary Heart Disease	0	0	11.1034348037709	former	9–11th grade (12th grade with no diploma)	overweight	26.73	Mexican American	male	<60 years	2	2	2000.5902048	16	5.2	0	0	Q3
895	2504	non-drinks/month	0	94	68.94	1	101	48	36	4.9	76	102	4.2	161	104	59	Non-Coronary Heart Disease	0	0	11.3211935186355	never	Less than 9th grade	overweight	26.4	Mexican American	female	<60 years	2	3	1716.0091776	10	5.2	0	0	Q3
896	2505	non-drinks/month	0	77.3	56.6	0.98	118	74	74	3.9	78	95	4.1	212	134	59	Non-Coronary Heart Disease	0	0	10.2747503473148	former	Less than 9th grade	normal	21.57	Mexican American	male	>=60 years	1	3	280.548360282353	11	5.1	0	0	Q1
897	2508	1-5drinks/month	0	89.6	85.7	3.47	129	37	33	4.2	87	100.9	4.1	179	117	86	Non-Coronary Heart Disease	1	0	9.67871270262373	never	Some college or AA	obese	33.9	Non-Hispanic Black	female	<60 years	2	8	3026.8120384	8	5.7	0	0	Q1
898	2517	non-drinks/month	1	80.7	47.7	0.89	173	62	69	3.5	43	384	4.2	269	146	76	Non-Coronary Heart Disease	0	0	11.6846133303266	never	Less than 9th grade	normal	20.38	Mexican American	female	>=60 years	2	10	736.513245176471	14	12.8	0	0	Q4
899	2520	1-5drinks/month	0	83.6	65.1	1.06	94	43	37	4.3	110	89.8	4.4	150	111	80	Non-Coronary Heart Disease	0	0	10.361336615851	never	High school graduate/ GED	overweight	27.77	Mexican American	female	<60 years	1	4	1904.74219971765	10	5	0	0	Q2
900	2524	1-5drinks/month	1	133.6	123.9	2.37	71	49	54	6.5	130	107	4.2	136	186	110	Non-Coronary Heart Disease	0	0	12.0024748591342	never	9–11th grade (12th grade with no diploma)	obese	44.85	Non-Hispanic Black	female	<60 years	2	10	3713.69409976471	12	5.7	0	0	Q4
901	2527	1-5drinks/month	0	104.4	84.7	1.32	71	48	29	5.5	68	79.5	4.2	135	102	73	Non-Coronary Heart Disease	1	0	11.3438060740464	never	Some college or AA	obese	32.92	Other Hispanic	female	<60 years	1	2	5018.03140592941	10	4.7	0	0	Q3
902	2536	1-5drinks/month	0	81.1	55.5	0.68	110	45	20	4.5	70	86.6	4.4	163	111	59	Non-Coronary Heart Disease	0	0	10.8861512155715	never	9–11th grade (12th grade with no diploma)	overweight	27.03	Mexican American	female	<60 years	1	6	1833.87230588235	11	5.2	0	0	Q3
903	2542	1-5drinks/month	0	88	68.8	2.55	144	46	43	4.5	114	94	4.4	204	115	76	Non-Coronary Heart Disease	0	0	10.6093420877491	never	Less than 9th grade	overweight	26.91	Mexican American	male	<60 years	2	9	608.681170635294	18	5.3	0	0	Q2
904	2544	1-5drinks/month	0	92.5	69.9	0.91	151	56	37	5.4	89	96.7	4.3	225	97	53	Non-Coronary Heart Disease	0	0	11.0637701537182	never	High school graduate/ GED	overweight	25.64	Mexican American	female	<60 years	1	13	159.376855341176	13	5.3	0	0	Q3
905	2546	non-drinks/month	1	104.9	95.4	0.85	18	63	67	5.8	357	149	4.3	148	142	68	Non-Coronary Heart Disease	0	0	10.7399262926469	never	High school graduate/ GED	obese	35.69	Non-Hispanic white	female	>=60 years	1	10	5325.46453552941	16	5.6	0	0	Q2
906	2550	10+drinks/month	0	86.3	72.4	2.59	153	40	28	7.6	165	96	5.1	232	122	82	Non-Coronary Heart Disease	1	0	10.1424181736329	never	Some college or AA	normal	24.96	Mexican American	male	<60 years	1	13	2095.15148668235	13	5.1	0	0	Q1
907	2551	1-5drinks/month	0	97.2	70.4	5	232	70	72	5.6	73	107.4	4.7	316	142	78	Non-Coronary Heart Disease	0	0	11.5845704593339	never	Less than 9th grade	overweight	28.74	Non-Hispanic Black	female	>=60 years	2	8	1395.85098522353	20	5.4	0	0	Q4
908	2552	1-5drinks/month	1	126.2	107.3	0.92	114	34	35	6.2	105	93.1	4.3	163	136	82	Non-Coronary Heart Disease	0	0	12.183147267977	former	Some college or AA	obese	41.6	Other/multiracial	female	<60 years	1	8	11283.7132438588	19	5.7	0	0	Q4
909	2553	1-5drinks/month	0	89.7	73.2	5	156	44	40	6	83	91.8	4.4	206	115	83	Non-Coronary Heart Disease	0	0	10.4842387561082	never	9–11th grade (12th grade with no diploma)	normal	24.6	Non-Hispanic white	male	<60 years	2	12	9436.36762390588	21	5.1	0	0	Q2
910	2556	non-drinks/month	0	95.4	85.3	1.13	108	51	52	6.5	276	99	4.8	207	114	71	Non-Coronary Heart Disease	1	0	10.3293705923789	never	Less than 9th grade	obese	38.94	Other Hispanic	female	<60 years	2	10	7664.34268950588	19	5.3	0	0	Q2
911	2560	10+drinks/month	0	88.3	85.7	5	67	36	54	7.6	155	94	5.1	137	142	82	Coronary Heart Disease	1	1	9.53828495135799	former	College graduate or above	overweight	25.62	Non-Hispanic white	male	<60 years	1	5	8047.08143661176	17	5.3	0	0	Q1
912	2569	5-10drinks/month	0	111.1	78.9	1.87	112	76	65	6.2	257	101	4.2	239	153	70	Non-Coronary Heart Disease	0	0	12.5076453172248	former	High school graduate/ GED	obese	31.61	Mexican American	female	>=60 years	2	13	210.329567058824	14	5.4	0	0	Q4
913	2574	1-5drinks/month	0	123.9	125.9	1.82	81	45	31	3.7	120	78.7	4.3	148	133	77	Non-Coronary Heart Disease	1	0	11.0422720147179	current	Some college or AA	obese	40.05	Other Hispanic	female	<60 years	2	9	2345.32544978824	9	5.3	0	0	Q3
914	2575	non-drinks/month	0	102.7	96	1.41	151	58	43	5.4	50	95	4.4	218	124	74	Non-Coronary Heart Disease	0	0	10.4817748576597	never	Less than 9th grade	overweight	29.93	Non-Hispanic Black	male	<60 years	1	7	2121.47142475294	11	5.4	0	0	Q2
915	2579	1-5drinks/month	0	100.3	84	3.6	125	48	47	5.7	141	89.6	4.6	189	114	83	Non-Coronary Heart Disease	0	0	10.943627195335	never	High school graduate/ GED	overweight	28.83	Non-Hispanic white	male	<60 years	3	1	11347.9838296471	14	4.7	0	0	Q3
916	2583	non-drinks/month	1	112.5	76.8	0.93	145	39	70	3.5	267	222.9	4.1	229	148	76	Non-Coronary Heart Disease	0	0	12.8372474415273	never	Less than 9th grade	obese	32.01	Non-Hispanic white	female	>=60 years	2	11	5677.45591378824	11	8.1	0	0	Q4
917	2586	non-drinks/month	0	68	54.4	1.8	104	61	21	4.7	43	102	5.3	176	108	74	Non-Coronary Heart Disease	0	0	9.21954445729289	never	High school graduate/ GED	underweight	17.11	Non-Hispanic Black	male	<60 years	2	10	3592.55914823529	13	5	0	0	Q1
918	2591	non-drinks/month	0	87.2	66.8	1.23	118	44	29	4.5	170	89.8	4.4	198	123	91	Non-Coronary Heart Disease	1	0	10.6691114962662	never	Less than 9th grade	overweight	26.76	Mexican American	female	<60 years	2	13	1577.9894464	8	5.2	0	0	Q2
919	2596	1-5drinks/month	0	110.7	92.7	0.97	170	37	73	9	220	93.1	4.4	251	153	77	Non-Coronary Heart Disease	0	0	11.497614780078	current	Less than 9th grade	obese	34.09	Mexican American	male	>=60 years	1	3	292.871359811765	17	5.4	1	1	Q4
920	2597	1-5drinks/month	0	72.9	55.4	3.56	94	53	37	4.3	64	72.5	4.1	154	102	60	Non-Coronary Heart Disease	1	0	9.79428294156087	former	Some college or AA	normal	22.68	Non-Hispanic Black	female	<60 years	2	5	3572.82130936471	12	4.9	0	0	Q1
921	2599	non-drinks/month	0	98.1	50.54	1.53	85	82	85	4.6	115	90.2	4	192	154	64	Non-Coronary Heart Disease	0	0	13.7991199113731	former	Less than 9th grade	normal	24	Mexican American	female	>=60 years	2	3	277.520646023529	19	5.7	0	0	Q4
922	2601	5-10drinks/month	0	74.3	51.6	2.09	106	61	55	5.9	85	96.2	3.7	182	102	64	Non-Coronary Heart Disease	1	0	10.3434153116888	current	9–11th grade (12th grade with no diploma)	normal	20.08	Non-Hispanic Black	male	<60 years	1	7	2057.32205778824	8	5.5	0	0	Q2
923	2608	1-5drinks/month	0	72.3	57.5	5	116	58	47	4.5	42	86	4.7	174	107	62	Non-Coronary Heart Disease	0	0	9.53464164530308	former	High school graduate/ GED	normal	21.75	Non-Hispanic white	female	<60 years	2	13	10203.4463853176	14	5.1	0	0	Q1
924	2612	10+drinks/month	0	90.1	74.6	1.92	106	47	28	5.1	95	92	4.6	172	114	73	Non-Coronary Heart Disease	1	0	10.4317069256847	never	College graduate or above	normal	22.06	Non-Hispanic white	male	<60 years	2	4	5878.29742776471	12	5.4	0	0	Q2
925	2613	1-5drinks/month	0	75.6	53	5	68	56	32	2.7	75	81.2	5	138	114	74	Non-Coronary Heart Disease	1	0	10.3844586345209	never	College graduate or above	normal	20.05	Non-Hispanic white	female	<60 years	3	1	6692.13890597647	8	4.8	0	0	Q2
926	2615	1-5drinks/month	1	102.5	88	1.82	109	45	72	8.8	170	151.1	5	184	130	72	Non-Coronary Heart Disease	0	0	10.926536713225	never	9–11th grade (12th grade with no diploma)	overweight	28.09	Non-Hispanic white	male	>=60 years	2	1	3433.44322522353	18	6.7	0	0	Q3
927	2617	non-drinks/month	1	82.9	48.4	0.62	108	54	66	3.1	311	168.6	4.4	214	166	66	Non-Coronary Heart Disease	0	0	11.916037183089	never	Less than 9th grade	normal	21.51	Other/multiracial	female	>=60 years	2	13	4023.13881223529	16	7.4	0	0	Q4
928	2621	5-10drinks/month	0	107.6	104.5	5	136	42	32	7.3	116	94	5.1	212	122	62	Non-Coronary Heart Disease	0	0	10.525776062718	former	Some college or AA	obese	31.97	Non-Hispanic white	male	<60 years	2	5	8526.61954070588	14	5.1	0	0	Q2
929	2625	10+drinks/month	0	74.4	60.7	5	132	61	56	4.9	90	92.2	4.3	216	110	84	Non-Coronary Heart Disease	1	0	9.54945507644293	former	College graduate or above	normal	21.03	Non-Hispanic white	female	<60 years	1	7	6373.72427821176	16	5.4	0	0	Q1
930	2633	10+drinks/month	0	81.1	57.2	1.69	125	44	46	5.8	141	97	4.5	197	195	114	Non-Coronary Heart Disease	0	0	10.7231613254296	former	Less than 9th grade	normal	24.06	Mexican American	male	<60 years	2	7	880.391042258824	12	5.2	0	0	Q2
931	2634	non-drinks/month	0	58.5	25.6	2.22	126	41	74	2.1	92	84.7	4.7	184	116	62	Non-Coronary Heart Disease	0	0	11.5620776949906	never	Less than 9th grade	underweight	12.04	Mexican American	female	>=60 years	1	3	293.021670588235	10	5	0	0	Q4
932	2636	1-5drinks/month	0	107.2	89.9	0.36	141	29	47	6.7	139	108.5	4.9	201	120	89	Non-Coronary Heart Disease	0	0	11.3061551153683	never	Less than 9th grade	obese	31.33	Mexican American	male	<60 years	1	6	1214.90794089412	8	5.6	0	0	Q3
933	2643	1-5drinks/month	1	96.7	82.6	0.65	99	60	62	10.6	485	106	4	250	159	87	Non-Coronary Heart Disease	0	0	10.6398731536796	current	High school graduate/ GED	overweight	27	Non-Hispanic Black	female	>=60 years	1	7	1478.5090816	58	4.9	0	0	Q2
934	2644	1-5drinks/month	0	99.1	96	2.22	101	45	26	4.7	105	89.6	4.7	163	123	78	Non-Coronary Heart Disease	1	0	10.1143513962422	never	Some college or AA	obese	36.09	Non-Hispanic white	female	<60 years	2	2	6903.55958663529	7	4.7	0	0	Q1
935	2645	1-5drinks/month	0	93.3	70.8	0.62	158	46	65	6.1	128	96.4	4.2	244	144	80	Non-Coronary Heart Disease	0	0	11.0883012102311	former	Some college or AA	overweight	25.11	Other Hispanic	male	>=60 years	2	7	3874.84506108235	18	5.6	0	0	Q3
936	2650	1-5drinks/month	1	111.9	93.7	1.8	72	46	42	7.9	261	132	4	166	112	63	Non-Coronary Heart Disease	0	0	11.5600654003239	never	9–11th grade (12th grade with no diploma)	obese	37.68	Non-Hispanic Black	female	<60 years	2	9	1829.42679397647	26	6	0	0	Q4
937	2653	1-5drinks/month	0	108.7	103.2	5	79	63	56	4.2	132	82.9	5	170	117	67	Non-Coronary Heart Disease	0	0	10.700145800644	former	Some college or AA	obese	39.67	Non-Hispanic white	female	<60 years	1	2	10077.4937300706	20	5.1	0	0	Q2
938	2654	non-drinks/month	0	86.3	60.8	5	75	77	32	3.8	59	97.5	4.5	161	117	78	Non-Coronary Heart Disease	0	0	11.0677414731186	never	College graduate or above	overweight	25.21	Non-Hispanic Black	female	<60 years	2	12	3123.49552244706	15	5.3	0	0	Q3
939	2655	1-5drinks/month	0	92.6	73.7	4.97	178	35	47	6.7	140	97	4.5	237	126	85	Non-Coronary Heart Disease	0	0	10.7864179131701	former	High school graduate/ GED	normal	23.9	Non-Hispanic white	male	<60 years	1	3	13726.5196587294	14	5	0	0	Q2
940	2658	non-drinks/month	0	92.1	79.2	0.09	161	36	51	4.5	269	112	4.7	247	129	65	Non-Coronary Heart Disease	0	0	10.3489678888108	never	Some college or AA	overweight	29.3	Non-Hispanic white	female	<60 years	1	1	8383.22349364706	11	5.2	0	0	Q2
941	2660	1-5drinks/month	0	116.2	110.9	4.93	138	34	42	8	157	79.1	4.5	201	142	94	Non-Coronary Heart Disease	0	0	11.0341873852759	never	College graduate or above	obese	32.58	Non-Hispanic white	male	<60 years	2	6	9628.38405232941	18	5.4	0	0	Q3
942	2661	1-5drinks/month	1	141.9	137.1	5	89	34	33	6.2	82	111	4.2	137	136	90	Non-Coronary Heart Disease	1	0	12.1189130088639	current	High school graduate/ GED	obese	44.41	Non-Hispanic white	male	<60 years	1	1	9403.46605364706	18	5.3	0	0	Q4
943	2662	10+drinks/month	0	87.5	70	1.5	113	64	35	5.2	72	98	4.7	193	114	76	Non-Coronary Heart Disease	1	0	10.4582503316759	former	High school graduate/ GED	normal	23.8	Non-Hispanic white	male	<60 years	2	11	9759.26934682353	11	5.4	0	0	Q2
944	2663	non-drinks/month	0	106.7	104.7	3.23	178	43	32	6.4	125	95.1	4.6	237	128	88	Non-Coronary Heart Disease	0	0	10.4277612359272	never	High school graduate/ GED	obese	32.97	Non-Hispanic white	male	<60 years	1	11	10854.3011143529	14	5	0	0	Q2
945	2669	1-5drinks/month	0	104	96	1.2	73	33	40	6.8	519	96	4.5	201	122	92	Non-Coronary Heart Disease	0	0	10.6144555520604	former	Less than 9th grade	obese	33.22	Other/multiracial	male	<60 years	1	1	4229.52231171765	9	5.1	0	0	Q2
946	2671	10+drinks/month	0	166	154.5	1.76	124	40	39	6.2	207	107	4.2	220	132	89	Non-Coronary Heart Disease	0	0	13.3549985793716	never	High school graduate/ GED	obese	47.06	Mexican American	male	<60 years	2	6	1986.65357609412	16	6.2	0	0	Q4
947	2672	10+drinks/month	1	113.7	105.6	5	94	43	29	6.5	98	99	4.6	159	111	79	Non-Coronary Heart Disease	0	0	11.0644162438956	never	High school graduate/ GED	obese	35.9	Non-Hispanic Black	male	<60 years	2	11	3392.27475068235	12	5.1	0	0	Q3
948	2673	10+drinks/month	0	111	78	1.96	126	84	67	5	108	100.8	4.4	234	151	87	Non-Coronary Heart Disease	0	0	12.568275079005	never	High school graduate/ GED	obese	32.68	Non-Hispanic white	female	>=60 years	1	9	4457.13112	15	5.3	0	0	Q4
949	2678	10+drinks/month	1	99.4	68.2	2.67	149	39	78	7.7	123	109.3	4.2	208	132	66	Non-Coronary Heart Disease	0	0	12.0363330704576	never	9–11th grade (12th grade with no diploma)	overweight	26.91	Non-Hispanic Black	female	>=60 years	2	9	1138.0321504	15	6.6	0	1	Q4
950	2680	non-drinks/month	0	70.7	67.2	1.46	117	34	37	4.1	249	88.6	4.8	198	113	65	Non-Coronary Heart Disease	1	0	8.62451689468266	current	College graduate or above	normal	22.85	Other/multiracial	male	<60 years	2	6	8622.09227501176	11	5	0	0	Q1
951	2682	1-5drinks/month	1	141.8	131.7	3.95	122	48	52	3.6	235	175	3.9	212	152	77	Non-Coronary Heart Disease	0	0	12.356154879317	never	9–11th grade (12th grade with no diploma)	obese	48.43	Non-Hispanic white	female	<60 years	1	11	9542.91575905882	17	7	0	0	Q4
952	2684	1-5drinks/month	1	79.5	59	1.96	113	59	70	3.9	173	138	4.3	202	123	75	Non-Coronary Heart Disease	0	0	10.3500184229755	current	9–11th grade (12th grade with no diploma)	normal	21.86	Non-Hispanic Black	female	>=60 years	2	5	1409.55383774118	15	6.4	0	0	Q2
953	2685	1-5drinks/month	0	96.9	81.1	5	134	39	37	6.3	88	94.5	5.6	187	127	59	Non-Coronary Heart Disease	0	0	10.760026723595	current	College graduate or above	normal	24.32	Non-Hispanic white	male	<60 years	2	2	10464.0728240941	13	5	0	0	Q2
954	2692	10+drinks/month	0	85.6	67.3	3.05	158	47	40	5	53	91.7	4.4	219	123	83	Non-Coronary Heart Disease	1	0	10.434369998518	current	High school graduate/ GED	overweight	26.06	Non-Hispanic Black	female	<60 years	2	11	3259.67172367059	7	5.3	0	0	Q2
955	2694	non-drinks/month	1	116.2	99.7	1.94	120	43	67	5.1	151	126	4.6	195	128	83	Non-Coronary Heart Disease	1	0	11.6374693158018	former	9–11th grade (12th grade with no diploma)	obese	31.33	Non-Hispanic white	male	>=60 years	1	6	5892.45713054118	15	5.6	0	0	Q4
956	2699	1-5drinks/month	0	79.2	69.7	1.07	158	71	45	3.5	56	88.2	5.2	230	115	82	Non-Coronary Heart Disease	1	0	9.48656075757561	former	High school graduate/ GED	normal	24.96	Non-Hispanic white	female	<60 years	1	11	8107.64083858824	18	5.1	0	0	Q1
957	2700	10+drinks/month	0	86	61.4	2.43	192	48	75	6.2	121	90	4.8	293	148	68	Non-Coronary Heart Disease	0	0	10.9752460591384	former	High school graduate/ GED	normal	23.63	Non-Hispanic white	female	>=60 years	3	1	5853.530448	9	5	0	0	Q3
958	2705	1-5drinks/month	0	100.7	86	3.29	160	38	30	6.3	135	93.3	5	219	116	64	Non-Coronary Heart Disease	0	0	10.8587602615862	former	High school graduate/ GED	obese	30.25	Mexican American	male	<60 years	1	12	2264.32094908235	17	5.4	0	0	Q3
959	2709	10+drinks/month	0	107	92.6	4.95	140	55	60	7.9	188	111.9	4.5	221	146	76	Non-Coronary Heart Disease	0	0	11.1193214206305	former	Some college or AA	overweight	29.93	Mexican American	male	>=60 years	2	10	549.499424752941	14	5.6	0	0	Q3
960	2711	non-drinks/month	1	95	76.2	5	117	49	72	5.4	153	145	4.4	198	141	72	Non-Coronary Heart Disease	0	0	10.882937113205	never	Some college or AA	obese	31.19	Mexican American	female	>=60 years	1	4	499.962182023529	19	5.9	0	0	Q3
961	2712	1-5drinks/month	0	75	54.9	0.69	91	52	49	4.2	93	103.4	4.9	162	98	60	Non-Coronary Heart Disease	0	0	10.1222041272364	current	Less than 9th grade	normal	19.54	Mexican American	male	<60 years	1	5	1250.14580065882	11	5.3	0	0	Q1
962	2713	non-drinks/month	0	86.5	62.9	5	112	84	68	3	98	88.8	4.4	215	107	71	Non-Coronary Heart Disease	0	0	10.9066351357374	former	College graduate or above	normal	23.97	Non-Hispanic white	female	>=60 years	3	1	3640.69561731765	14	5	0	0	Q3
963	2714	1-5drinks/month	1	101.2	84.3	1.07	59	51	65	6	379	123.2	4.5	184	159	105	Non-Coronary Heart Disease	0	0	11.0221603590146	current	Less than 9th grade	overweight	27.43	Mexican American	male	>=60 years	2	6	194.035912094118	17	6	0	0	Q3
964	2716	1-5drinks/month	0	91	78.3	0.84	138	42	20	6.2	92	88.2	5	196	126	82	Non-Coronary Heart Disease	1	0	10.283963138249	never	Some college or AA	normal	24.6	Non-Hispanic white	male	<60 years	1	11	9629.64878908235	12	4.9	0	0	Q1
965	2725	10+drinks/month	0	68.5	49.3	5	100	76	49	4.5	63	62	4.5	189	100	59	Non-Coronary Heart Disease	1	0	9.75589487371703	never	College graduate or above	normal	20.44	Non-Hispanic white	female	<60 years	3	1	8461.48543529412	8	4.7	0	0	Q1
966	2729	1-5drinks/month	0	136.6	138.4	1.16	166	56	35	4.6	121	101.4	4.5	246	140	68	Non-Coronary Heart Disease	0	0	11.6113483456756	former	High school graduate/ GED	obese	50.22	Non-Hispanic white	female	<60 years	2	1	8953.45298861176	11	5.5	0	0	Q4
967	2730	1-5drinks/month	0	81	75	1.1	45	70	42	5.9	250	78	4.3	160	130	84	Non-Coronary Heart Disease	0	0	9.35307436087194	current	9–11th grade (12th grade with no diploma)	normal	22.59	Non-Hispanic Black	male	<60 years	1	7	2148.10329844706	8	4.9	0	0	Q1
968	2732	1-5drinks/month	1	87.2	62.4	0.81	79	38	73	6	188	123	4.6	149	193	71	Non-Coronary Heart Disease	0	0	11.038859101212	never	Less than 9th grade	normal	22.62	Mexican American	male	>=60 years	2	13	241.904113129412	52	7.6	0	0	Q3
969	2733	non-drinks/month	0	75.8	59.1	5	152	64	30	4.1	57	84.5	5.3	212	120	74	Non-Coronary Heart Disease	1	0	9.85996708567661	never	College graduate or above	normal	22.33	Other Hispanic	male	<60 years	2	10	10496.8612310588	16	5	0	0	Q1
970	2734	1-5drinks/month	0	87	67.7	3.53	70	41	37	4	50	96.7	4.6	118	102	68	Non-Coronary Heart Disease	1	0	10.5736496985111	current	High school graduate/ GED	normal	24.57	Non-Hispanic white	female	<60 years	1	11	10805.0442654118	15	5.4	0	0	Q2
971	2738	1-5drinks/month	0	79.3	80.2	0.3	74	44	20	5.1	82	87.8	4.1	135	115	77	Non-Coronary Heart Disease	1	0	8.85494775538644	never	Some college or AA	overweight	26.16	Other Hispanic	male	<60 years	2	10	10406.1680472471	10	4.6	0	0	Q1
972	2754	10+drinks/month	1	91.3	75.7	1.2	132	30	65	5.2	260	108	4.6	220	138	80	Non-Coronary Heart Disease	0	0	10.4935597031887	former	Less than 9th grade	overweight	25.35	Other Hispanic	male	>=60 years	2	7	3765.02911830588	18	5.8	0	0	Q2
973	2757	1-5drinks/month	0	103.8	82.1	4.8	118	57	78	5.6	112	111	4.5	203	161	80	Non-Coronary Heart Disease	0	0	11.4558092853565	former	9–11th grade (12th grade with no diploma)	overweight	27.34	Non-Hispanic white	male	>=60 years	2	1	3516.53163764706	21	6	0	0	Q4
974	2759	1-5drinks/month	0	69.9	66.3	5	151	64	33	3.9	65	91.9	4.5	232	119	80	Non-Coronary Heart Disease	0	0	8.58460687003908	current	College graduate or above	normal	23.16	Non-Hispanic white	female	<60 years	2	12	8431.521936	16	5.2	0	0	Q1
975	2761	non-drinks/month	0	97	64.6	2.17	101	43	77	5.2	118	79.1	4.6	163	127	64	Non-Coronary Heart Disease	0	0	12.0685605934909	never	Less than 9th grade	overweight	29.37	Other Hispanic	female	>=60 years	2	10	6032.62783698824	11	5	0	0	Q4
976	2762	non-drinks/month	1	131.8	120.2	0.69	186	50	51	4.5	252	422	4	289	144	92	Non-Coronary Heart Disease	0	0	12.0216249964003	never	Some college or AA	obese	43.05	Non-Hispanic Black	female	<60 years	1	2	3893.21563783529	13	14.6	0	1	Q4
977	2766	non-drinks/month	0	83.4	68	3.29	120	44	32	2.2	81	90	4.4	171	117	70	Non-Coronary Heart Disease	0	0	10.1137355640151	never	Some college or AA	overweight	27.45	Mexican American	female	<60 years	1	12	1942.88843821176	11	5.4	0	0	Q1
978	2769	1-5drinks/month	0	93.4	70.5	2.34	196	33	76	6	210	91	4.4	270	107	48	Coronary Heart Disease	0	1	11.1237781223967	former	Less than 9th grade	overweight	25.77	Mexican American	male	>=60 years	1	12	273.565348329412	30	5.5	1	0	Q3
979	2771	10+drinks/month	0	78.5	55.6	2.4	112	71	24	5.3	52	84	5	203	132	73	Non-Coronary Heart Disease	1	0	10.5276699479217	current	Some college or AA	normal	19.47	Non-Hispanic white	male	<60 years	1	8	10263.0967715765	13	5	0	0	Q2
980	2777	1-5drinks/month	0	105.5	76.1	2.99	122	45	52	3.2	172	90.4	4.5	197	134	86	Non-Coronary Heart Disease	0	0	12.0937261783866	never	College graduate or above	overweight	26.43	Non-Hispanic white	female	<60 years	1	5	8708.78192545882	14	5	0	0	Q4
981	2782	1-5drinks/month	1	118.3	122	0.7	190	37	28	8.5	269	148.9	4.7	274	124	87	Non-Coronary Heart Disease	0	0	10.7103787568299	never	9–11th grade (12th grade with no diploma)	obese	35.72	Non-Hispanic Black	male	<60 years	2	12	2599.51215416471	12	9	0	0	Q2
982	2784	1-5drinks/month	0	96.2	77.9	3.11	92	62	22	4.4	74	89.3	4.8	170	103	67	Non-Coronary Heart Disease	0	0	10.899494164518	never	9–11th grade (12th grade with no diploma)	obese	30.58	Mexican American	female	<60 years	1	2	2340.84007585882	10	4.7	0	0	Q3
983	2788	1-5drinks/month	0	91.1	68	0.94	111	47	34	8.6	114	92	5	181	113	71	Coronary Heart Disease	0	1	11.047497720405	current	Less than 9th grade	overweight	26.9	Mexican American	male	<60 years	2	8	1501.72257374118	9	4.7	0	0	Q3
984	2790	non-drinks/month	0	107	79.8	0.79	100	42	50	4.8	129	102	4	162	120	62	Non-Coronary Heart Disease	0	0	11.9779454809605	never	College graduate or above	obese	33.82	Non-Hispanic Black	female	<60 years	2	7	2120.32847924706	11	5.5	0	0	Q4
985	2791	1-5drinks/month	1	120.9	110.5	2.53	135	34	67	7.4	131	120	4.1	213	125	69	Non-Coronary Heart Disease	0	0	11.5012531286557	never	9–11th grade (12th grade with no diploma)	obese	44.6	Non-Hispanic Black	female	>=60 years	1	2	2152.98205007059	20	6.6	0	0	Q4
986	2794	non-drinks/month	0	89.2	78	1.8	100	40	30	4.3	104	104	4.7	161	126	83	Non-Coronary Heart Disease	1	0	10.0999111445698	never	College graduate or above	overweight	25.5	Non-Hispanic Black	male	<60 years	2	8	2937.44085251765	16	5.4	0	0	Q1
987	2795	1-5drinks/month	0	111	101.6	3	147	30	51	5.5	187	106.4	4.3	205	104	58	Non-Coronary Heart Disease	1	0	11.0122515880891	former	High school graduate/ GED	obese	32.58	Other/multiracial	male	<60 years	1	7	5458.28685534118	15	5.5	0	0	Q3
988	2798	non-drinks/month	0	81	62.6	2.26	164	56	64	3.7	90	82	4.5	242	143	63	Coronary Heart Disease	0	1	10.2375928181026	never	High school graduate/ GED	normal	23.91	Mexican American	male	>=60 years	2	13	265.593515482353	15	5.2	0	0	Q1
989	2799	1-5drinks/month	0	86.8	67.2	5	117	88	54	3.1	134	91.8	4.7	234	137	73	Non-Coronary Heart Disease	1	0	10.5885157914916	current	High school graduate/ GED	obese	32.23	Non-Hispanic white	female	<60 years	2	1	7484.59057957647	10	5.4	0	0	Q2
990	2803	1-5drinks/month	0	108.7	104.1	4.5	109	44	36	6.1	218	97.8	4.6	224	125	76	Non-Coronary Heart Disease	1	0	10.6537911604413	former	Some college or AA	obese	38.89	Non-Hispanic white	female	<60 years	3	1	9924.78500611765	12	4.9	0	0	Q2
991	2807	1-5drinks/month	0	86.7	68.4	0.48	110	43	32	6.4	183	89	4.7	180	99	57	Non-Coronary Heart Disease	1	0	10.4831318140897	current	College graduate or above	normal	22.7	Non-Hispanic white	male	<60 years	2	9	3310.49139237647	13	4.7	0	0	Q2
992	2809	5-10drinks/month	0	100.6	99.1	3.7	177	41	42	6.3	85	96.4	4.6	232	121	83	Non-Coronary Heart Disease	1	0	10.105577882489	never	College graduate or above	obese	31.07	Non-Hispanic Black	male	<60 years	1	2	3532.62687905882	11	4.9	0	0	Q1
993	2810	1-5drinks/month	0	91	85.3	3.88	88	74	45	5.1	160	86.6	4.3	193	108	71	Non-Coronary Heart Disease	0	0	9.85296356296096	never	College graduate or above	overweight	29.21	Non-Hispanic white	female	<60 years	2	6	9090.78475143529	10	4.8	0	0	Q1
994	2814	1-5drinks/month	0	109.4	92.7	5	102	52	23	5	86	82	4.4	181	103	63	Non-Coronary Heart Disease	0	0	11.3625931069605	never	Some college or AA	obese	36.71	Mexican American	female	<60 years	2	6	1638.17701421176	11	5.3	0	0	Q3
995	2815	5-10drinks/month	0	69.6	53.2	4.55	70	61	33	2.3	87	83.4	4.3	152	94	66	Non-Coronary Heart Disease	1	0	9.54230784966322	former	9–11th grade (12th grade with no diploma)	underweight	18.3	Non-Hispanic white	female	<60 years	2	6	8711.81301496471	12	5	0	0	Q1
996	2816	non-drinks/month	1	85.7	64.5	4.59	150	45	63	5.9	114	219	4.7	214	154	40	Non-Coronary Heart Disease	0	0	10.6708979010908	never	Less than 9th grade	normal	23.38	Mexican American	male	>=60 years	1	4	472.630805458824	12	8.8	0	0	Q2
997	2817	10+drinks/month	0	96.9	70.8	1.34	117	53	59	9.1	122	90	4.4	197	121	50	Non-Coronary Heart Disease	0	0	11.5161456299185	current	9–11th grade (12th grade with no diploma)	overweight	25.14	Non-Hispanic white	male	<60 years	1	1	7091.27355312941	20	5.4	0	0	Q4
998	2819	non-drinks/month	0	106.3	86.3	0.92	166	43	68	6.1	199	106.7	4.4	253	111	81	Non-Coronary Heart Disease	0	0	11.4426829985916	never	High school graduate/ GED	obese	32.24	Non-Hispanic white	female	>=60 years	2	1	5072.19836348235	15	5.7	0	0	Q4
999	2820	1-5drinks/month	1	107.2	95.5	5	116	37	48	4.2	173	169.7	4.3	180	150	94	Non-Coronary Heart Disease	1	0	10.9696582964722	never	High school graduate/ GED	obese	31.11	Other Hispanic	male	<60 years	2	7	8026.53531218824	14	10.8	0	0	Q3
1000	2821	1-5drinks/month	0	95.4	83.1	3.26	112	36	46	4.5	333	92.9	4.5	215	116	74	Non-Coronary Heart Disease	0	0	10.4652079586279	former	9–11th grade (12th grade with no diploma)	overweight	26.83	Mexican American	male	<60 years	2	2	1055.01503849412	15	5	0	0	Q2
1001	2822	1-5drinks/month	0	108.1	89.2	3.16	82	36	56	6.3	465	101.4	4.7	221	134	79	Non-Coronary Heart Disease	0	0	11.4457239357131	former	Less than 9th grade	overweight	29.7	Mexican American	male	<60 years	2	2	1211.88745844706	20	5.2	0	0	Q4
1002	2827	5-10drinks/month	0	87	78.7	4.62	85	51	37	5.5	81	94.5	4.2	145	107	76	Non-Coronary Heart Disease	0	0	9.80690315177061	never	Some college or AA	overweight	26.02	Non-Hispanic white	female	<60 years	1	10	8871.30298861176	16	5.1	0	0	Q1
1003	2830	non-drinks/month	1	80.9	58.9	1.92	66	65	66	5.6	55	136.6	4	140	184	67	Non-Coronary Heart Disease	0	0	10.5412199240537	never	High school graduate/ GED	overweight	25.19	Non-Hispanic Black	female	>=60 years	2	7	1188.20716122353	14	6.1	0	0	Q2
1004	2834	1-5drinks/month	0	111.9	96.34	0.89	157	47	52	3.2	116	97.1	4	236	110	71	Non-Coronary Heart Disease	0	0	11.4005752507201	current	College graduate or above	obese	37.63	Non-Hispanic white	female	<60 years	2	3	7633.19924423529	8	5.1	0	0	Q3
1005	2837	non-drinks/month	0	72.1	48.94	1.11	101	42	21	3.3	70	83.8	4.4	149	94	63	Non-Coronary Heart Disease	0	0	10.3063119197018	never	Less than 9th grade	normal	20.19	Mexican American	female	<60 years	2	3	216.115517552941	8	4.4	0	0	Q1
1006	2841	1-5drinks/month	1	129.7	129.3	1.88	99	24	33	7.7	128	134.4	4.6	151	112	66	Non-Coronary Heart Disease	0	0	11.4061929420963	never	High school graduate/ GED	obese	36.51	Non-Hispanic white	male	<60 years	2	1	8737.63465091765	16	7.1	0	0	Q3
1007	2843	non-drinks/month	0	74.2	57.6	5	142	60	30	3.3	67	97	3.9	218	111	70	Non-Coronary Heart Disease	1	0	9.77670843268724	never	College graduate or above	normal	24.35	Non-Hispanic white	female	<60 years	2	11	10087.1893588706	8	4.6	0	0	Q1
1008	2844	1-5drinks/month	0	101.7	90.4	5	96	41	63	7.3	87	93.8	4.3	156	126	72	Non-Coronary Heart Disease	0	0	10.6963778916042	former	College graduate or above	obese	31.28	Non-Hispanic Black	female	>=60 years	1	7	1355.89848865882	17	5.8	0	0	Q2
1009	2850	non-drinks/month	1	107.5	91.9	1.37	112	70	56	3.4	62	153	4.1	182	130	63	Non-Coronary Heart Disease	0	0	11.2137458396495	never	9–11th grade (12th grade with no diploma)	obese	36.81	Non-Hispanic Black	female	<60 years	1	7	2616.69799717647	14	7.1	0	0	Q3
1010	2855	1-5drinks/month	0	76.9	67.5	3.15	93	49	66	7.3	200	106.8	4.8	178	97	64	Coronary Heart Disease	0	1	9.35996992714384	never	College graduate or above	normal	23.75	Non-Hispanic white	female	>=60 years	2	12	4727.70026654118	23	5.3	0	0	Q1
1011	2857	1-5drinks/month	0	82.4	75.1	1.51	126	36	26	5.9	70	92.9	4.5	178	114	66	Non-Coronary Heart Disease	1	0	9.50839561740276	current	High school graduate/ GED	normal	24.41	Other Hispanic	male	<60 years	2	7	5726.15879303529	15	5.3	0	0	Q1
1012	2859	1-5drinks/month	0	100.7	89.6	4.86	124	38	28	4.9	239	107	4.6	212	117	58	Non-Coronary Heart Disease	1	0	10.6383791813952	current	Some college or AA	obese	34.02	Non-Hispanic white	female	<60 years	3	1	5409.78784545882	9	5.3	0	0	Q2
1013	2860	5-10drinks/month	0	95.9	68.1	1.08	93	31	48	4.5	575	101.5	4.4	226	108	68	Non-Coronary Heart Disease	0	0	11.6210414762472	current	9–11th grade (12th grade with no diploma)	overweight	26.14	Non-Hispanic white	female	<60 years	3	1	8254.24087981176	15	5.7	0	0	Q4
1014	2862	non-drinks/month	0	107	106.8	0.96	131	53	50	4	114	90.9	3.9	213	115	75	Non-Coronary Heart Disease	0	0	10.353761371204	former	9–11th grade (12th grade with no diploma)	obese	38.39	Non-Hispanic white	female	<60 years	1	10	4359.92898748235	11	5.6	0	0	Q2
1015	2864	non-drinks/month	1	96.5	57.64	0.64	137	59	71	3.7	126	114.7	4.3	220	145	71	Non-Coronary Heart Disease	0	0	12.7105787957937	never	Less than 9th grade	overweight	29.24	Mexican American	female	>=60 years	1	3	228.967490258824	15	6	0	0	Q4
1016	2880	1-5drinks/month	0	106.8	86.7	1.08	136	49	64	6.8	90	98	4.4	202	122	42	Non-Coronary Heart Disease	0	0	11.4699547336376	current	9–11th grade (12th grade with no diploma)	overweight	28.7	Non-Hispanic Black	male	>=60 years	2	9	714.878584282353	14	5.9	0	0	Q4
1017	2884	1-5drinks/month	0	110.5	90.34	1.24	109	53	72	5.5	128	96.8	4.4	189	149	76	Non-Coronary Heart Disease	0	0	11.6257836022235	former	Less than 9th grade	overweight	29.74	Mexican American	male	>=60 years	2	3	476.432585976471	15	5.3	0	0	Q4
1018	2890	1-5drinks/month	0	85.3	76.04	2.4	95	46	35	4.3	109	89.7	4.2	164	122	84	Non-Coronary Heart Disease	1	0	9.78200717578783	never	College graduate or above	overweight	29.44	Non-Hispanic white	female	<60 years	2	3	9162.15027783529	15	5	0	0	Q1
1019	2892	1-5drinks/month	0	92	72.6	4.49	97	36	34	4.9	215	85	4.7	186	121	74	Non-Coronary Heart Disease	0	0	10.7974081166995	current	Some college or AA	overweight	28.57	Non-Hispanic white	female	<60 years	1	5	10237.9603350588	9	5	0	0	Q2
1020	2893	1-5drinks/month	0	91.2	87.7	3.64	55	23	27	4.9	126	91	4.8	105	117	77	Non-Coronary Heart Disease	1	0	9.73856666711075	former	Some college or AA	normal	22.64	Non-Hispanic white	male	<60 years	1	5	8876.2878304	10	4.7	0	0	Q1
1021	2895	non-drinks/month	1	94.7	62.9	1.45	106	36	76	5.2	161	144	4.3	168	200	70	Coronary Heart Disease	0	1	11.9405589289518	never	High school graduate/ GED	normal	24.57	Mexican American	female	>=60 years	1	13	212.583861082353	21	6.9	0	1	Q4
1022	2898	1-5drinks/month	0	89.5	78	0.86	103	45	32	5.7	143	92	4.5	171	111	80	Non-Coronary Heart Disease	1	0	10.1338794555941	current	Some college or AA	overweight	29.36	Other Hispanic	female	<60 years	1	2	14433.4180950588	17	4.9	0	0	Q1
1023	2904	1-5drinks/month	0	78.6	74.3	5	73	56	28	8.6	52	96.7	4.6	136	106	76	Non-Coronary Heart Disease	1	0	9.11859945327312	never	College graduate or above	normal	22.86	Non-Hispanic white	male	<60 years	2	12	7088.33965854118	15	4.9	0	0	Q1
1024	2906	non-drinks/month	0	92	65.6	1.08	91	64	66	6.2	70	85	4.5	172	118	76	Non-Coronary Heart Disease	0	0	11.3588903614703	never	High school graduate/ GED	overweight	28.77	Non-Hispanic Black	female	>=60 years	2	12	1251.16530767059	10	5.4	0	0	Q3
1025	2915	non-drinks/month	1	97.5	70.8	0.32	132	40	65	6.3	94	138.5	4.7	185	151	74	Non-Coronary Heart Disease	1	0	11.5874530331998	never	Less than 9th grade	overweight	25.88	Mexican American	male	>=60 years	2	3	294.312356705882	22	5.9	0	0	Q4
1026	2917	1-5drinks/month	0	82.1	65.2	4.55	142	58	51	3.4	50	89.3	4.8	197	139	85	Non-Coronary Heart Disease	1	0	10.1676212297859	former	Some college or AA	normal	24.36	Non-Hispanic white	female	<60 years	2	11	8241.32027934118	12	4.8	0	0	Q1
1027	2921	1-5drinks/month	0	67.4	50.8	5	92	65	24	4.4	48	100	4.7	159	100	62	Non-Coronary Heart Disease	0	0	9.45644803553739	never	College graduate or above	normal	20.17	Other/multiracial	female	<60 years	2	9	4437.20671529412	14	5.1	0	0	Q1
1028	2923	1-5drinks/month	0	98.3	78.6	2.82	66	55	32	3.7	117	93	4.9	144	122	80.5	Non-Coronary Heart Disease	0	0	11.0877198650857	never	Some college or AA	overweight	29.73	Mexican American	female	<60 years	2	4	1946.92959698824	20	5.2	0	0	Q3
1029	2924	5-10drinks/month	0	92.3	63.1	3.52	229	39	57	4.4	187	101.2	4.7	290	132	69	Non-Coronary Heart Disease	0	0	11.6194887929644	current	High school graduate/ GED	normal	23.32	Non-Hispanic white	female	<60 years	2	1	7387.60576094118	10	5.9	0	0	Q4
1030	2927	non-drinks/month	0	90	50.6	1.15	139	75	77	4.8	194	98	4.1	246	169	88	Non-Coronary Heart Disease	0	0	12.6522350350995	former	Less than 9th grade	normal	20.63	Non-Hispanic white	female	>=60 years	1	11	6951.37636084706	12	5.4	1	0	Q4
1031	2929	non-drinks/month	1	105.5	81.5	4.52	98	45	61	3.2	124	210.1	4.6	159	160	71	Non-Coronary Heart Disease	0	0	11.6862091656181	current	Less than 9th grade	overweight	27.74	Mexican American	female	>=60 years	1	5	341.916138541176	14	7.3	0	0	Q4
1032	2932	1-5drinks/month	1	94.8	57.54	2.68	127	53	70	4.8	209	92.3	4.6	214	163	82	Non-Coronary Heart Disease	0	0	12.4975075721586	never	Less than 9th grade	normal	24.61	Mexican American	female	>=60 years	2	3	385.061145976471	15	5.6	0	0	Q4
1033	2933	non-drinks/month	0	102	99	1.6	162	39	25	6.3	118	102.8	4.9	219	152	68	Non-Coronary Heart Disease	1	0	10.251385715644	never	9–11th grade (12th grade with no diploma)	obese	33	Other Hispanic	male	<60 years	3	1	4702.81781138824	18	5.4	0	0	Q1
1034	2934	non-drinks/month	0	104.3	69.9	1.62	119	38	55	4.3	279	96	4.4	196	139	97	Non-Coronary Heart Disease	1	0	12.4751484003547	never	College graduate or above	overweight	28.87	Mexican American	female	<60 years	1	12	871.261675294118	13	5.3	0	0	Q4
1035	2936	1-5drinks/month	1	103.5	88.6	3.11	153	29	66	7.4	396	137.8	4.3	255	140	58	Non-Coronary Heart Disease	0	0	10.9957153567958	former	Some college or AA	overweight	27.84	Non-Hispanic white	male	>=60 years	1	10	4802.94629891765	19	5.8	0	0	Q3
1036	2937	1-5drinks/month	0	81.1	62.3	5	180	56	29	6.1	124	93.7	5.2	252	119	77	Non-Coronary Heart Disease	0	0	10.2748817132612	never	College graduate or above	normal	22.1	Non-Hispanic white	male	<60 years	2	1	7329.49896621177	12	5.4	0	0	Q1
1037	2938	1-5drinks/month	0	96	62.1	0.99	92	65	80	4.5	50	106	4	172	122	74	Non-Coronary Heart Disease	0	0	12.1821918020301	former	Less than 9th grade	overweight	25.55	Mexican American	male	>=60 years	1	4	502.164388517647	14	5.8	0	0	Q4
1038	2939	non-drinks/month	0	73.4	56.6	0.67	97	44	21	4.1	58	89	4.2	152	104	66	Non-Coronary Heart Disease	0	0	9.75636061439728	never	Some college or AA	normal	23.17	Non-Hispanic Black	female	<60 years	2	5	3260.46520451765	10	4.9	0	0	Q1
1039	2940	1-5drinks/month	0	116	90.9	0.89	82	54	65	7	140	113.7	3.9	155	133	64	Non-Coronary Heart Disease	0	0	12.1667909935327	never	Some college or AA	obese	36.37	Other Hispanic	female	>=60 years	2	7	4796.86825825882	20	5.5	0	0	Q4
1040	2941	1-5drinks/month	0	111.2	104.5	1.5	154	45	23	4.8	87	84.9	4.5	214	118	72	Non-Coronary Heart Disease	0	0	10.8779395741101	never	High school graduate/ GED	obese	37.07	Non-Hispanic Black	female	<60 years	2	2	3687.88781044706	7	5.1	0	0	Q3
1041	2942	1-5drinks/month	0	103.3	83.3	5	138	29	65	6.4	329	98.9	4.2	223	170	70	Non-Coronary Heart Disease	0	0	11.3182119068476	never	Some college or AA	obese	32.99	Non-Hispanic white	female	>=60 years	1	10	5132.53253157647	13	5.9	0	0	Q3
1042	2946	1-5drinks/month	0	76	58.5	2.04	144	42	30	4	76	100.8	5	199	101	74	Non-Coronary Heart Disease	0	0	9.93655084700132	former	Some college or AA	normal	19.06	Non-Hispanic white	male	<60 years	2	1	9092.86862927059	10	5.4	0	0	Q1
1043	2947	1-5drinks/month	0	101.6	81.8	1.44	148	41	75	8	160	111.7	4.3	215	166	86	Non-Coronary Heart Disease	0	0	11.2335508650059	former	Less than 9th grade	overweight	27.21	Mexican American	male	>=60 years	1	12	497.591778258824	18	5.9	0	0	Q3
1044	2948	1-5drinks/month	0	110	89.9	1.58	273	29	67	7.1	109	88.4	2.9	329	158	102	Non-Coronary Heart Disease	1	0	11.6014651370384	never	9–11th grade (12th grade with no diploma)	obese	30.14	Non-Hispanic Black	male	>=60 years	2	7	830.741355105882	45	5.2	0	1	Q4
1045	2949	1-5drinks/month	0	86	77.4	5	137	47	40	5.5	147	91.3	4.6	213	125	74	Non-Coronary Heart Disease	1	0	9.77525219907679	former	9–11th grade (12th grade with no diploma)	overweight	25.62	Non-Hispanic white	male	<60 years	2	9	6739.47208602353	10	5.6	0	0	Q1
1046	2951	5-10drinks/month	0	76.5	60.4	2.99	98	47	21	4.9	55	88.7	4.8	154	105	68	Non-Coronary Heart Disease	1	0	9.84335086702647	current	High school graduate/ GED	normal	20.32	Non-Hispanic white	male	<60 years	2	1	7474.40127228235	11	5.5	0	0	Q1
1047	2953	10+drinks/month	0	82.3	66.3	2.23	98	57	34	4.8	93	90	4.5	171	131	68	Non-Coronary Heart Disease	0	0	10.1074841974852	never	High school graduate/ GED	normal	23.08	Other Hispanic	male	<60 years	2	7	7145.06620969412	15	5	0	0	Q1
1048	2956	1-5drinks/month	0	72	54.4	0.85	108	60	31	2.2	64	90.2	4.4	178	104	72	Non-Coronary Heart Disease	0	0	9.76187060183953	former	High school graduate/ GED	normal	22.1	Non-Hispanic white	female	<60 years	2	1	8838.79434070588	12	5.4	0	0	Q1
1049	2962	1-5drinks/month	0	94.3	64.4	0.92	166	35	73	4.2	120	89.7	4	223	118	68	Non-Coronary Heart Disease	0	0	11.7508358365328	former	Less than 9th grade	normal	22.87	Mexican American	male	>=60 years	1	4	455.134863247059	14	5.3	0	0	Q4
1050	2969	1-5drinks/month	0	114.8	97.9	3.16	121	45	24	5.5	67	92.7	4.8	182	106	71	Non-Coronary Heart Disease	1	0	11.6024723510903	never	Some college or AA	obese	32.41	Non-Hispanic Black	male	<60 years	2	5	3674.36789515294	20	5.2	0	0	Q4
1051	2973	1-5drinks/month	0	97.2	72.1	1.21	120	58	62	5.2	43	91.1	4.4	184	104	50	Non-Coronary Heart Disease	0	0	11.4471831807622	former	9–11th grade (12th grade with no diploma)	overweight	25.52	Other Hispanic	male	>=60 years	2	9	1878.85488564706	17	5.7	0	0	Q4
1052	2977	1-5drinks/month	1	102.2	75.8	2.84	124	71	69	4.9	154	156.4	3.8	235	128	60	Non-Coronary Heart Disease	0	0	11.7385997016316	never	9–11th grade (12th grade with no diploma)	overweight	29.72	Mexican American	female	>=60 years	2	5	316.729356047059	18	9.1	0	0	Q4
1053	2978	5-10drinks/month	0	110	103.8	0.98	109	34	63	5.7	163	93	4.8	166	121	84	Non-Coronary Heart Disease	0	0	10.796773941923	former	9–11th grade (12th grade with no diploma)	obese	31.9	Non-Hispanic white	male	>=60 years	1	11	4258.35880621177	15	5.5	0	0	Q2
1054	2979	non-drinks/month	1	94.5	68.5	1.81	88	52	81	7	110	110.3	4.2	159	208	100	Non-Coronary Heart Disease	0	0	11.4179075639403	former	Less than 9th grade	normal	24.21	Non-Hispanic Black	male	>=60 years	1	9	1063.46553618824	24	6	0	0	Q3
1055	2980	10+drinks/month	0	99.7	80.7	2.63	70	27	30	7	413	88	4.9	178	126	80	Non-Coronary Heart Disease	0	0	11.0983493419734	never	Some college or AA	overweight	27.34	Non-Hispanic white	male	<60 years	2	11	9759.26934682353	8	4.6	0	0	Q3
1056	2984	1-5drinks/month	0	95.2	70.2	1.8	101	49	58	8.1	121	95	4.3	172	121	80	Non-Coronary Heart Disease	0	0	11.3623560014257	never	College graduate or above	normal	22.79	Non-Hispanic Black	male	<60 years	1	11	1626.56037063529	5	5.6	0	0	Q3
1057	2987	1-5drinks/month	0	113.2	89.7	1.24	137	38	69	3.6	92	101	4.2	183	126	72	Coronary Heart Disease	0	1	11.9522647737511	former	Less than 9th grade	obese	30.97	Non-Hispanic white	male	>=60 years	1	1	4922.53806174118	13	5.9	0	0	Q4
1058	2990	1-5drinks/month	0	72.4	42.7	0.57	71	65	45	2.9	121	95	4.5	171	113	75	Non-Coronary Heart Disease	0	0	11.0796139568694	current	Less than 9th grade	underweight	18.05	Mexican American	male	<60 years	2	7	880.391042258824	21	5	0	0	Q3
1059	2991	non-drinks/month	0	85.1	57.4	3.11	220	38	30	5.4	250	93	4.3	229	109	74	Non-Coronary Heart Disease	0	0	11.2324272355884	never	High school graduate/ GED	normal	21.29	Mexican American	male	<60 years	2	8	1792.13215567059	12	5.6	0	0	Q3
1060	2992	1-5drinks/month	0	102.9	97.5	5	94	44	53	7.4	76	97	4.6	145	102	70	Non-Coronary Heart Disease	1	0	10.4210880872909	never	College graduate or above	obese	31.33	Other/multiracial	male	<60 years	1	7	5945.47651030588	14	5.2	0	0	Q2
1061	2993	1-5drinks/month	0	86.6	71.9	5	173	51	41	5.5	105	91.3	4.7	244	106	72	Non-Coronary Heart Disease	0	0	10.2130027024513	former	Some college or AA	normal	22.87	Other Hispanic	male	<60 years	1	11	9245.50555124706	13	5.4	0	0	Q1
1062	3000	10+drinks/month	0	80.4	70.8	3.97	103	70	37	5.5	79	84.9	4.5	187	107	71	Non-Coronary Heart Disease	1	0	9.55519203968472	never	Some college or AA	normal	21.71	Non-Hispanic white	male	<60 years	3	1	6869.74887792941	15	4.6	0	0	Q1
1063	3006	1-5drinks/month	0	101.6	96.5	2.43	76	58	23	5	86	103	4.8	151	118	48	Non-Coronary Heart Disease	1	0	10.3426076827247	never	Some college or AA	obese	30.08	Non-Hispanic white	male	<60 years	1	9	7740.01743378824	11	5.1	0	0	Q2
1064	3008	non-drinks/month	0	91.6	76.1	1.09	73	49	62	3.8	121	98	4.4	151	154	80	Non-Coronary Heart Disease	0	0	10.5003347672058	never	Some college or AA	obese	31.19	Mexican American	female	>=60 years	1	12	363.258619294118	14	5.2	0	0	Q2
1065	3013	non-drinks/month	1	102	61.6	1.26	106	56	73	5.1	115	136	4.5	177	127	71	Non-Coronary Heart Disease	0	0	12.9960033816595	former	9–11th grade (12th grade with no diploma)	overweight	25.44	Mexican American	female	>=60 years	2	6	296.509264941176	20	6	0	0	Q4
1066	3018	non-drinks/month	0	114.8	105.8	3.52	117	34	53	7.8	146	100	4.6	175	143	99	Non-Coronary Heart Disease	0	0	11.1608958181294	never	College graduate or above	obese	35.23	Non-Hispanic white	male	<60 years	2	1	6894.57381684706	10	5.5	0	0	Q3
1067	3020	1-5drinks/month	0	92.6	78	3.39	168	48	27	7.9	149	83	5.1	259	122	59	Non-Coronary Heart Disease	0	0	10.484885336179	current	9–11th grade (12th grade with no diploma)	overweight	27.47	Mexican American	male	<60 years	1	12	2417.60732988235	12	5.1	0	0	Q2
1068	3024	5-10drinks/month	0	81.3	61.4	1.56	58	86	25	5	63	86.2	4.9	164	115	74	Non-Coronary Heart Disease	0	0	10.3754361000924	current	High school graduate/ GED	normal	23.22	Mexican American	female	<60 years	1	4	1816.76398625882	9	4.7	0	0	Q2
1069	3026	non-drinks/month	0	104.2	79.8	0.69	120	65	28	3.7	80	103.5	4.3	201	108	74	Non-Coronary Heart Disease	1	0	11.6645039169728	former	Some college or AA	obese	33.78	Other Hispanic	female	<60 years	1	11	19544.6910209882	12	5.2	0	0	Q4
1070	3029	10+drinks/month	0	89.2	72.6	1.2	164	62	31	5.1	83	102.8	5.1	235	120	66	Non-Coronary Heart Disease	0	0	10.4687913479304	current	9–11th grade (12th grade with no diploma)	normal	23.15	Non-Hispanic white	male	<60 years	1	1	4960.35152790588	11	5.2	0	0	Q2
1071	3035	non-drinks/month	0	96.2	68.9	3.16	87	94	69	3.6	126	82.3	4.2	200	126	79	Non-Coronary Heart Disease	0	0	11.589520315012	never	High school graduate/ GED	obese	30.18	Non-Hispanic white	female	>=60 years	2	13	4390.20344828235	17	4.5	0	0	Q4
1072	3037	10+drinks/month	0	100.6	80.2	5	111	50	56	4.7	97	97.3	5	173	130	68	Non-Coronary Heart Disease	1	0	11.2333889557614	never	College graduate or above	overweight	25.26	Non-Hispanic white	male	<60 years	1	5	8374.240544	19	5.1	0	0	Q3
1073	3039	non-drinks/month	0	107.5	86.3	0.35	177	57	56	6.2	184	104	4.2	278	140	88	Non-Coronary Heart Disease	0	0	11.5718572187074	never	Less than 9th grade	obese	35.42	Mexican American	female	<60 years	1	4	1152.26163124706	14	5.8	0	0	Q4
1074	3040	non-drinks/month	0	120.6	95.6	5	124	31	20	6.1	178	78.3	4.2	188	94	54	Non-Coronary Heart Disease	0	0	12.3344094671681	current	High school graduate/ GED	obese	38.15	Non-Hispanic white	female	<60 years	2	6	6589.45434465882	8	4.8	0	0	Q4
1075	3043	non-drinks/month	0	107.4	108	1.81	106	57	53	5.9	60	88.3	4.3	173	122	68	Non-Coronary Heart Disease	0	0	10.3345698184943	never	9–11th grade (12th grade with no diploma)	obese	42.51	Mexican American	female	<60 years	2	2	896.383253082353	18	5.3	0	0	Q2
1076	3045	1-5drinks/month	0	120.2	96.3	0.75	162	75	73	5.3	69	122.1	4.1	264	142	77	Non-Coronary Heart Disease	1	0	12.2487374049987	current	Less than 9th grade	obese	38.77	Non-Hispanic Black	female	>=60 years	1	7	1587.29207830588	19	5.4	0	0	Q4
1077	3048	1-5drinks/month	0	72.3	50	2.1	99	35	27	6.4	372	84.9	5.1	203	114	58	Non-Coronary Heart Disease	1	0	10.2247640559575	current	Some college or AA	normal	19.8	Other/multiracial	male	<60 years	1	11	6517.67733872941	11	5.2	0	0	Q1
1078	3053	10+drinks/month	0	77.7	70.9	4.97	113	55	31	4.4	59	87.8	4.5	174	102	54	Non-Coronary Heart Disease	1	0	9.22779422059872	never	Some college or AA	normal	23.85	Non-Hispanic Black	female	<60 years	1	9	3556.78991887059	11	5.4	0	0	Q1
1079	3054	10+drinks/month	1	109.3	77.7	1.85	130	71	68	6.8	171	95.6	4.8	233	124	65	Non-Coronary Heart Disease	0	0	12.3996564489295	current	High school graduate/ GED	overweight	27.4	Non-Hispanic white	female	>=60 years	1	5	6236.98288451765	21	5	0	0	Q4
1080	3055	1-5drinks/month	0	86.9	64.1	0	119	58	47	3.9	52	75	4	185	100	70	Non-Coronary Heart Disease	1	0	10.8540236038593	never	College graduate or above	normal	24.04	Non-Hispanic Black	female	<60 years	2	11	3553.68201374118	7	4.9	0	0	Q2
1081	3059	1-5drinks/month	1	139	126	2.11	98	41	66	11.2	505	171	4.7	231	104	60	Non-Coronary Heart Disease	0	0	12.383104208609	current	College graduate or above	obese	41.33	Non-Hispanic white	male	>=60 years	1	5	6352.06283670588	38	7.6	0	0	Q4
1082	3062	1-5drinks/month	0	118.2	131.8	5	101	34	25	5.6	111	100.2	4	155	124	74	Non-Coronary Heart Disease	1	0	10.295792266334	never	Some college or AA	obese	45.29	Non-Hispanic Black	female	<60 years	2	12	3186.73912658824	11	5.2	0	0	Q1
1083	3074	1-5drinks/month	0	139.4	144.8	1.8	86	43	23	6.5	97	97.5	4.6	155	132	50	Non-Coronary Heart Disease	0	0	11.5845319808557	never	College graduate or above	obese	40.54	Mexican American	male	<60 years	2	2	2454.31506785882	11	4.6	0	0	Q4
1084	3075	non-drinks/month	0	106.8	69.2	0.9	158	72	85	3.6	136	95.9	4.5	247	173	93	Non-Coronary Heart Disease	0	0	12.838615883477	never	Less than 9th grade	obese	30.31	Non-Hispanic white	female	>=60 years	1	11	3220.44353374118	14	5.4	0	0	Q4
1085	3080	1-5drinks/month	0	100.5	86.1	5	163	58	51	7.4	65	96.6	4.7	228	132	82	Non-Coronary Heart Disease	0	0	10.8308985024022	former	Some college or AA	overweight	27.8	Mexican American	male	<60 years	1	12	1262.04515990588	12	5.6	0	0	Q2
1086	3085	non-drinks/month	1	111.6	99.6	2.27	141	38	68	5.6	250	92.9	4.4	231	122	84	Coronary Heart Disease	0	1	11.182387183984	former	High school graduate/ GED	obese	35.54	Mexican American	male	>=60 years	2	6	458.362239247059	19	7.1	0	0	Q3
1087	3087	1-5drinks/month	0	128.6	138.8	2.34	86	53	33	2.3	55	101	4	146	135	89	Non-Coronary Heart Disease	0	0	10.9155653872506	never	Some college or AA	obese	57.55	Non-Hispanic Black	female	<60 years	2	8	2992.35428009412	11	5	0	0	Q3
1088	3089	non-drinks/month	1	126.5	107.2	1.26	138	43	67	6.1	175	114	4.3	208	134	63	Non-Coronary Heart Disease	0	0	12.2178034093389	never	9–11th grade (12th grade with no diploma)	obese	42.35	Non-Hispanic white	female	>=60 years	2	1	4472.04988743529	9	6	0	0	Q4
1089	3093	1-5drinks/month	0	84	61.4	0.89	150	57	75	4.3	84	103.7	4	236	154	0	Non-Coronary Heart Disease	0	0	10.7200077786933	never	Some college or AA	normal	22.75	Non-Hispanic Black	female	>=60 years	2	9	1003.57545505882	10	5.6	0	0	Q2
1090	3094	5-10drinks/month	0	90.5	70.1	1.67	141	43	25	5.8	217	96.5	5.4	221	128	70	Non-Coronary Heart Disease	1	0	10.8091008835867	never	High school graduate/ GED	overweight	26.35	Mexican American	male	<60 years	1	12	2083.39080263529	14	5.4	0	0	Q2
1091	3095	1-5drinks/month	1	132.4	117.6	1.19	99	42	64	4.7	266	201.6	4.3	197	134	50	Non-Coronary Heart Disease	0	0	12.2091189294729	never	Less than 9th grade	obese	42.83	Mexican American	male	>=60 years	1	4	274.902374023529	10	9	0	0	Q4
1092	3097	1-5drinks/month	0	79	57.5	0.89	79	58	24	4.3	54	100	4.6	149	117	76	Non-Coronary Heart Disease	1	0	10.4182114796534	never	Some college or AA	overweight	26.79	Non-Hispanic white	female	<60 years	2	1	6888.47367849412	7	5.1	0	0	Q2
1093	3098	1-5drinks/month	0	69.5	55.6	4.44	168	67	68	2.7	138	96.2	4.5	256	120	65	Non-Coronary Heart Disease	0	0	9.32067594115362	never	Some college or AA	normal	21.61	Non-Hispanic white	female	>=60 years	2	5	4323.71728790588	14	5.6	0	0	Q1
1094	3099	5-10drinks/month	0	94	92.1	3.46	220	39	33	5.3	104	94.1	4.3	198	115	82	Non-Coronary Heart Disease	0	0	9.79485561534808	current	High school graduate/ GED	overweight	28.94	Non-Hispanic Black	male	<60 years	2	8	3394.67721110588	12	5.8	0	0	Q1
1095	3104	1-5drinks/month	1	80.2	61.3	2.51	121	74	41	4.3	114	250	4.5	215	106	79	Non-Coronary Heart Disease	0	0	10.2433999759301	current	High school graduate/ GED	normal	23.71	Non-Hispanic white	male	<60 years	1	5	11415.628656	27	11.1	0	0	Q1
1096	3105	1-5drinks/month	0	123.3	104	0.03	103	64	24	7.2	105	94.9	3.7	191	124	70	Non-Coronary Heart Disease	0	0	12.090559731269	never	9–11th grade (12th grade with no diploma)	obese	37.34	Non-Hispanic Black	female	<60 years	1	9	770.243656470588	13	5.2	0	0	Q4
1097	3106	non-drinks/month	0	85.3	61.8	0.49	92	42	20	4.2	57	95.4	4.6	145	104	78	Non-Coronary Heart Disease	0	0	10.8506259792878	never	Some college or AA	normal	24.91	Non-Hispanic white	female	<60 years	2	12	6933.33446945882	13	4.6	0	0	Q2
1098	3108	5-10drinks/month	0	100.5	74.5	2.69	100	39	49	7.1	334	104	4.7	203	142	94	Non-Coronary Heart Disease	0	0	11.6436173719062	former	Some college or AA	overweight	25.96	Other Hispanic	male	<60 years	2	10	11514.0434629647	12	5.8	0	0	Q4
1099	3109	1-5drinks/month	0	81.6	56.6	2.83	79	82	26	2.7	60	80.2	4	167	106	52	Non-Coronary Heart Disease	0	0	10.8463082579676	never	College graduate or above	normal	20.92	Non-Hispanic white	female	<60 years	2	5	579.011594917647	9	4.9	0	0	Q2
1100	3112	1-5drinks/month	0	74.5	50.5	5	126	84	70	5.7	48	79.1	4.3	207	116	64	Non-Coronary Heart Disease	1	0	10.4836034164813	never	Some college or AA	normal	19.78	Non-Hispanic white	female	>=60 years	2	5	3527.03422889412	15	5.4	0	0	Q2
1101	3116	non-drinks/month	0	90.4	62.4	1.08	130	42	57	5.3	293	106.2	4.4	223	150	79	Non-Coronary Heart Disease	0	0	11.4439548480454	never	Less than 9th grade	overweight	27.15	Mexican American	male	<60 years	1	6	1214.90794089412	14	5.5	0	0	Q4
1102	3117	1-5drinks/month	0	97.8	105	0.85	162	61	37	5.9	51	83.8	4.7	222	176	108	Non-Coronary Heart Disease	0	0	9.54430271343665	former	High school graduate/ GED	obese	30.38	Non-Hispanic Black	male	<60 years	1	7	2709.76477835294	12	4.5	0	0	Q1
1103	3118	10+drinks/month	0	92	66.5	4.66	148	62	79	7.8	103	88.5	4.6	223	173	66	Non-Coronary Heart Disease	1	0	11.2817638465234	never	9–11th grade (12th grade with no diploma)	overweight	25.94	Mexican American	male	>=60 years	2	6	415.546339764706	28	5.1	0	0	Q3
1104	3120	1-5drinks/month	0	76.3	56.4	0	125	63	48	4.3	78	90.3	4.2	196	124	62	Non-Coronary Heart Disease	0	0	10.1597959576317	never	High school graduate/ GED	normal	23.18	Non-Hispanic white	female	<60 years	1	1	10785.6625419294	15	5.2	0	0	Q1
1105	3122	1-5drinks/month	0	102	82.1	4.07	167	42	78	4.6	330	107	4.7	278	177	71	Non-Coronary Heart Disease	1	0	11.2571536330093	never	High school graduate/ GED	obese	30.6	Non-Hispanic white	female	>=60 years	1	6	3790.94350870588	15	5.9	0	0	Q3
1106	3129	1-5drinks/month	0	89.8	70.9	0.37	128	51	20	5.1	83	86	5.2	188	116	62	Non-Coronary Heart Disease	0	0	10.664812368208	never	High school graduate/ GED	normal	23.83	Mexican American	male	<60 years	1	4	2099.95677195294	14	4.7	0	0	Q2
1107	3130	non-drinks/month	0	91	74	3.62	99	45	35	3.6	119	103	4.6	170	111	63	Non-Coronary Heart Disease	0	0	10.5785351256876	current	9–11th grade (12th grade with no diploma)	obese	30.14	Non-Hispanic Black	female	<60 years	1	8	3305.0668352	11	4.7	0	0	Q2
1108	3132	1-5drinks/month	0	73.8	64.5	1.41	69	48	34	5	101	87.8	4.7	136	122	80	Non-Coronary Heart Disease	0	0	9.18917462194283	current	9–11th grade (12th grade with no diploma)	underweight	18.48	Non-Hispanic Black	male	<60 years	3	1	2085.74940555294	11	5.4	0	0	Q1
1109	3133	non-drinks/month	1	120.3	103	0.77	143	39	47	4.8	225	163.2	3.7	228	160	88	Non-Coronary Heart Disease	0	0	11.8535112163164	never	Less than 9th grade	obese	41.21	Non-Hispanic Black	female	<60 years	2	11	2700.29196931765	12	7.9	0	0	Q4
1110	3134	1-5drinks/month	0	92.2	70.6	1.32	134	54	67	5.9	369	127	5	255	161	76	Coronary Heart Disease	0	1	10.9730806332392	former	Some college or AA	normal	23.56	Non-Hispanic white	male	>=60 years	2	1	4779.80389741176	16	5.8	0	0	Q3
1111	3140	1-5drinks/month	0	121.6	118.1	5	65	45	39	5.6	92	94	4.4	131	125	72	Non-Coronary Heart Disease	1	0	11.1894470665991	never	College graduate or above	obese	35.19	Non-Hispanic white	male	<60 years	3	1	7329.75184207059	18	4.8	0	0	Q3
1112	3141	1-5drinks/month	0	96	71.3	1.38	100	39	63	5.9	190	95.6	4.2	179	179	87	Non-Coronary Heart Disease	0	0	11.3691099911816	never	Less than 9th grade	overweight	26.22	Other Hispanic	male	>=60 years	2	7	3848.92674164706	36	5	0	0	Q3
1113	3142	10+drinks/month	0	96.6	66.6	1.94	158	94	61	6.9	81	114.1	4.5	266	176	80	Coronary Heart Disease	0	1	11.8369554157103	current	Some college or AA	normal	22.67	Non-Hispanic white	male	>=60 years	1	8	4123.71698390588	10	4.9	0	0	Q4
1114	3143	non-drinks/month	0	107	86.4	2.31	113	54	40	3.1	224	82	4.4	234	124	68	Non-Coronary Heart Disease	0	0	11.5113671678943	never	9–11th grade (12th grade with no diploma)	obese	37.54	Non-Hispanic Black	female	<60 years	1	6	3399.93137430588	7	5.3	0	0	Q4
1115	3144	non-drinks/month	0	90.5	63.2	1.41	130	44	24	4	58	91.2	4.2	195	107	65	Non-Coronary Heart Disease	0	0	11.3838729477774	never	High school graduate/ GED	obese	31.74	Non-Hispanic Black	female	<60 years	1	10	3432.18908668235	10	5.6	0	0	Q3
1116	3152	5-10drinks/month	0	93.1	79.3	0.73	80	86	31	4.2	33	84.7	4.5	150	99	57	Non-Coronary Heart Disease	1	0	10.4547364022656	never	9–11th grade (12th grade with no diploma)	overweight	29.66	Non-Hispanic Black	female	<60 years	1	9	3574.38197628235	11	5	0	0	Q2
1117	3153	1-5drinks/month	0	94	82.1	1.63	142	38	49	5.5	107	84	4.2	199	119	75	Non-Coronary Heart Disease	1	0	10.3742396225772	former	Some college or AA	overweight	29.12	Non-Hispanic Black	female	<60 years	1	2	4297.99070908235	8	4.9	0	0	Q2
1118	3162	10+drinks/month	0	116.9	111.8	5	148	52	46	7.7	138	105.2	4.5	219	130	94	Non-Coronary Heart Disease	1	0	11.0558874625682	former	High school graduate/ GED	obese	32.49	Non-Hispanic white	male	<60 years	1	6	11358.3012709647	15	5.3	0	0	Q3
1119	3164	non-drinks/month	0	84.2	68.7	0.83	30	20	31	8.1	102	97.4	4.5	65	96	70	Non-Coronary Heart Disease	0	0	10.1585967924634	never	9–11th grade (12th grade with no diploma)	normal	20.72	Non-Hispanic Black	male	<60 years	2	11	3524.62895058824	10	5.7	0	0	Q1
1120	3165	non-drinks/month	0	73.5	54.6	0	87	48	31	3.3	138	97	4.5	165	100	51	Non-Coronary Heart Disease	0	0	9.94697480102909	current	High school graduate/ GED	normal	20.75	Non-Hispanic white	female	<60 years	1	5	11088.4130149647	15	4.4	0	0	Q1
1121	3166	1-5drinks/month	0	87.6	64.7	1.68	63	72	26	4	35	94.2	4.7	136	102	64	Non-Coronary Heart Disease	1	0	10.8906039788059	never	Less than 9th grade	normal	24.78	Mexican American	male	<60 years	1	2	2426.39027651765	12	4.9	0	0	Q3
1122	3172	non-drinks/month	0	82	65.1	1.2	46	44	22	4	43	97	4.7	91	97	63	Non-Coronary Heart Disease	1	0	10.1630335227246	never	9–11th grade (12th grade with no diploma)	normal	22.37	Mexican American	male	<60 years	2	6	1670.38555557647	12	5.1	0	0	Q1
1123	3173	1-5drinks/month	0	120.6	116.1	1.78	181	45	65	5.9	197	92.5	4.5	253	144	62	Non-Coronary Heart Disease	1	0	11.1926055324331	never	High school graduate/ GED	obese	34.59	Non-Hispanic white	male	>=60 years	1	1	4807.63945487059	27	6	0	0	Q3
1124	3174	1-5drinks/month	0	93.6	68.5	5	205	61	71	4.1	86	103.3	4.8	286	126	66	Non-Coronary Heart Disease	0	0	11.3091655871409	current	College graduate or above	overweight	25.19	Non-Hispanic white	male	>=60 years	1	8	3205.85223096471	16	5.2	0	0	Q3
1125	3180	1-5drinks/month	0	94	75.3	1	137	22	39	4.2	181	90.9	4.6	192	115	78	Non-Coronary Heart Disease	1	0	10.8325415994272	never	Some college or AA	overweight	25.28	Other Hispanic	male	<60 years	2	9	5324.43275651765	26	5.5	0	0	Q2
1126	3182	1-5drinks/month	1	85.3	62.3	2.77	104	39	69	4.9	292	161.9	3.6	208	216	110	Non-Coronary Heart Disease	0	0	10.8069964259085	never	Less than 9th grade	normal	23.51	Mexican American	male	>=60 years	1	3	324.195396141176	30	7.5	0	0	Q2
1127	3184	1-5drinks/month	0	102.1	80.2	5	169	30	55	6.2	171	89.5	4.9	230	107	78	Non-Coronary Heart Disease	0	0	11.4008848149427	current	High school graduate/ GED	normal	23.64	Non-Hispanic white	male	<60 years	1	3	9733.74858428235	13	5	0	0	Q3
1128	3185	non-drinks/month	0	90.8	90.9	1.8	115	50	47	4.2	137	90.7	4	197	141	88	Non-Coronary Heart Disease	0	0	9.52366053631696	never	High school graduate/ GED	obese	35.24	Non-Hispanic white	female	<60 years	2	8	11288.3986994824	14	5.1	0	0	Q1
1129	3190	1-5drinks/month	0	105.3	68.1	2.44	149	58	69	8.4	68	92.6	4.5	211	136	72	Non-Coronary Heart Disease	0	0	12.7601216626573	former	Less than 9th grade	obese	36.34	Non-Hispanic white	female	>=60 years	2	10	6053.5092096	13	4.4	0	0	Q4
1130	3192	1-5drinks/month	0	86.3	62.3	5	147	46	50	6.9	196	101	4.4	235	107	74	Non-Coronary Heart Disease	0	0	10.9336904051102	current	High school graduate/ GED	normal	22.13	Non-Hispanic white	female	<60 years	2	12	7024.49587896471	10	5.4	0	0	Q3
1131	3193	non-drinks/month	0	97.8	74.6	2.22	140	58	65	4.4	246	91.2	4.2	253	148	61	Non-Coronary Heart Disease	0	0	11.3232068516311	never	High school graduate/ GED	overweight	25.9	Non-Hispanic white	female	>=60 years	2	1	4457.13112	11	5.6	0	0	Q3
1132	3194	1-5drinks/month	0	81.9	66.3	5	163	28	48	4.8	305	88.2	4.3	238	116	65	Non-Coronary Heart Disease	0	0	10.0583591224063	current	Less than 9th grade	normal	21.43	Non-Hispanic white	male	<60 years	1	1	10090.7085921882	12	5.6	0	0	Q1
1133	3196	1-5drinks/month	0	83.2	68.5	1.13	107	30	32	3.3	104	89.2	4.3	156	114	76	Non-Coronary Heart Disease	0	0	10.0525916330141	current	Less than 9th grade	overweight	28.26	Non-Hispanic white	female	<60 years	1	7	6986.77133364706	19	5.1	0	0	Q1
1134	3197	10+drinks/month	0	80.2	60.2	5	160	39	46	3.9	135	95.6	4.5	220	134	85	Non-Coronary Heart Disease	1	0	10.3365622076407	never	College graduate or above	normal	22.6	Non-Hispanic white	female	<60 years	3	1	8461.48543529412	12	5	0	0	Q2
1135	3199	1-5drinks/month	1	97	77.1	2.71	66	51	85	5.9	93	114	4.5	131	166	78	Coronary Heart Disease	0	1	11.0470048643111	never	Less than 9th grade	overweight	28.25	Non-Hispanic Black	male	>=60 years	1	7	814.051947858823	16	7.7	0	0	Q3
1136	3205	1-5drinks/month	1	78.9	66.1	5	128	58	69	5.7	78	118	4.3	217	154	74	Non-Coronary Heart Disease	1	0	9.70456947441835	former	High school graduate/ GED	normal	24.73	Non-Hispanic white	female	>=60 years	2	5	4323.71728790588	18	5.7	0	0	Q1
1137	3206	1-5drinks/month	0	105.2	87.4	5	222	43	46	5.8	171	93.4	4.5	287	125	85	Non-Coronary Heart Disease	0	0	11.2527850608067	never	High school graduate/ GED	obese	35.14	Non-Hispanic white	female	<60 years	1	1	9930.07044141176	17	5.1	0	0	Q3
1138	3210	10+drinks/month	0	80.5	63.4	5	88	74	64	2.7	60	112	3.9	172	92	61	Non-Coronary Heart Disease	1	0	10.1100022309795	former	Some college or AA	overweight	26.36	Non-Hispanic white	female	>=60 years	2	11	5529.98150851765	18	5.1	0	0	Q1
1139	3212	10+drinks/month	0	84.5	72.2	5	174	70	65	6	165	62.9	4.4	290	109	72	Non-Coronary Heart Disease	0	0	9.94461811045959	former	Some college or AA	overweight	26.46	Non-Hispanic white	female	>=60 years	2	11	4991.40852837647	16	5.2	0	0	Q1
1140	3215	1-5drinks/month	0	104.5	79.9	2.63	148	64	55	5.9	47	104.6	4.1	218	105	71	Non-Coronary Heart Disease	0	0	11.6907641948388	never	High school graduate/ GED	obese	32.37	Non-Hispanic Black	female	<60 years	2	4	2336.24149496471	13	6	0	0	Q4
1141	3216	1-5drinks/month	0	89.7	82.5	5	127	77	41	3.4	46	81.5	4.3	201	117	80	Non-Coronary Heart Disease	0	0	9.87564497318346	current	College graduate or above	overweight	27.85	Non-Hispanic Black	female	<60 years	2	10	3719.76214324706	6	4.9	0	0	Q1
1142	3219	1-5drinks/month	0	87.6	70.4	0.98	135	44	70	5.9	68	100.4	4.4	194	104	62	Non-Coronary Heart Disease	0	0	10.4404153522392	never	College graduate or above	normal	23.39	Non-Hispanic white	male	>=60 years	1	7	2913.98113487059	12	5.4	0	0	Q2
1143	3221	1-5drinks/month	0	100.1	80.3	1.7	129	59	60	7	73	95	4.4	209	133	95	Non-Coronary Heart Disease	0	0	11.1705949609151	never	Less than 9th grade	overweight	28.08	Mexican American	male	>=60 years	1	4	294.312356705882	11	5.3	0	0	Q3
1144	3222	1-5drinks/month	0	78	72.4	3.97	64	69	40	3	78	98.1	4.6	148	93	58	Non-Coronary Heart Disease	1	0	9.16695964708424	never	College graduate or above	normal	24.64	Non-Hispanic white	female	<60 years	3	1	7474.28093327059	17	4.8	0	0	Q1
1145	3223	1-5drinks/month	1	116.2	102.4	4.86	58	88	58	7.1	157	106.9	4.1	163	157	81	Non-Coronary Heart Disease	0	0	11.4830207534864	never	College graduate or above	obese	36.89	Non-Hispanic white	female	<60 years	3	1	5903.77841675294	8	5.7	0	0	Q4
1146	3225	10+drinks/month	0	84	63.8	1.07	171	82	21	5.2	48	98.6	5.4	240	112	87	Non-Coronary Heart Disease	1	0	10.5164448025588	current	High school graduate/ GED	normal	24.86	Non-Hispanic white	male	<60 years	1	11	9664.78124536471	13	5	0	0	Q2
1147	3229	1-5drinks/month	1	122.5	92.4	0.97	89	52	36	5.1	166	92.5	4.7	179	120	67	Non-Coronary Heart Disease	1	0	12.7438339219523	current	9–11th grade (12th grade with no diploma)	obese	41.34	Mexican American	female	<60 years	1	3	2353.89275990588	9	8	0	0	Q4
1148	3230	10+drinks/month	0	88.9	63.7	5	117	36	62	6.5	364	96	4.4	224	128	72	Non-Coronary Heart Disease	0	0	11.1386368451993	current	Some college or AA	normal	22.02	Non-Hispanic white	male	>=60 years	2	12	4441.94601317647	19	5.1	0	0	Q3
1149	3231	non-drinks/month	0	97.1	81.4	5	123	51	49	6	121	93	4.6	195	170	104	Non-Coronary Heart Disease	0	0	10.7623479166087	never	College graduate or above	overweight	29.58	Non-Hispanic Black	male	<60 years	2	4	2392.30534174118	10	5.5	0	0	Q2
1150	3232	1-5drinks/month	0	88.2	72.7	0.49	96	37	39	3.8	129	87	4.4	149	101	58	Non-Coronary Heart Disease	1	0	10.3443064897451	current	High school graduate/ GED	overweight	26.64	Non-Hispanic Black	female	<60 years	2	9	2178.59396367059	10	4.9	0	0	Q2
1151	3233	non-drinks/month	1	147.7	191.1	0.77	166	48	40	5.1	127	101.5	3.8	241	152	100	Non-Coronary Heart Disease	1	0	10.6844003227327	never	9–11th grade (12th grade with no diploma)	obese	66.44	Non-Hispanic Black	female	<60 years	1	6	2967.96606174118	7	4.9	0	0	Q2
1152	3234	10+drinks/month	0	132.4	110	3.73	139	33	62	7.3	230	104.3	4.5	214	130	71	Non-Coronary Heart Disease	0	0	12.6238446816116	former	High school graduate/ GED	obese	34.95	Non-Hispanic white	male	>=60 years	2	1	4779.80389741176	20	5.6	0	0	Q4
1153	3238	10+drinks/month	0	88.6	75	3.29	220	58	43	6.5	89	79	5.2	290	124	70	Non-Coronary Heart Disease	1	0	10.2306467700402	current	High school graduate/ GED	overweight	25.83	Non-Hispanic white	male	<60 years	2	10	12337.4829519059	15	4.8	0	0	Q1
1154	3243	1-5drinks/month	0	100.5	82.7	0.97	177	42	43	4.5	216	109	4.1	273	114	75	Non-Coronary Heart Disease	1	0	11.0512984349326	current	Some college or AA	overweight	28.99	Mexican American	female	<60 years	2	6	746.695106070588	14	5.1	0	0	Q3
1155	3244	1-5drinks/month	0	80.3	61.1	0.57	88	55	43	3.2	53	85.2	4.5	153	98	67	Non-Coronary Heart Disease	0	0	10.2729444605092	never	Some college or AA	normal	22.39	Non-Hispanic Black	female	<60 years	1	13	2099.12077214118	12	5	0	0	Q1
1156	3245	non-drinks/month	1	122.7	102.7	1.33	164	57	49	5.6	174	167	4.4	267	114	88	Non-Coronary Heart Disease	0	0	12.1076355799916	never	High school graduate/ GED	obese	34.39	Non-Hispanic Black	female	<60 years	2	12	3814.50979068235	24	8.5	0	0	Q4
1157	3246	non-drinks/month	0	79.8	63.2	2.28	105	65	74	6.1	87	102.3	4.4	182	134	64	Non-Coronary Heart Disease	0	0	10.0379343782612	never	High school graduate/ GED	normal	22.31	Non-Hispanic white	male	>=60 years	2	1	3530.16580065882	17	5.7	0	0	Q1
1158	3251	10+drinks/month	0	94.8	86.2	1.32	106	51	25	7.8	168	95.9	4.9	188	121	56	Non-Coronary Heart Disease	0	0	10.2106809097323	current	Some college or AA	overweight	27.15	Non-Hispanic white	male	<60 years	1	7	6219.64356856471	10	4.9	0	0	Q1
1159	3252	1-5drinks/month	0	90.4	58	3.84	176	81	63	4.6	57	84	4.5	272	104	62	Non-Coronary Heart Disease	0	0	11.8701015305189	current	Less than 9th grade	normal	23.06	Other Hispanic	male	>=60 years	1	8	3983.80776150588	15	5.2	0	0	Q4
1160	3254	5-10drinks/month	0	88.5	58.8	1.71	103	51	72	4.1	86	92.1	4.6	165	109	67	Non-Coronary Heart Disease	0	0	11.5412967474303	current	Less than 9th grade	normal	22.57	Mexican American	male	>=60 years	1	3	294.312356705882	15	5.9	0	0	Q4
1161	3256	1-5drinks/month	0	89.1	73.3	4.39	115	35	65	6.5	91	112.1	4.5	175	146	94	Non-Coronary Heart Disease	0	0	10.4070038857116	former	Less than 9th grade	obese	31.03	Mexican American	female	>=60 years	1	13	283.445148235294	13	5.6	0	1	Q2
1162	3258	non-drinks/month	0	115.7	87.6	0.41	146	39	72	7.2	182	107.1	4.6	214	137	62	Non-Coronary Heart Disease	0	0	12.3617884137122	never	Less than 9th grade	obese	38.27	Mexican American	female	>=60 years	2	13	259.576561317647	14	5.9	0	0	Q4
1163	3262	non-drinks/month	0	81.8	67.3	5	79	59	42	3.8	73	94.5	4.3	148	101	57	Non-Coronary Heart Disease	1	0	9.97116198456513	never	Some college or AA	normal	23.68	Non-Hispanic Black	female	<60 years	2	7	2582.22315576471	11	5	0	0	Q1
1164	3263	1-5drinks/month	0	109	84.7	2.71	117	43	38	6.1	122	89.6	4.6	178	114	74	Non-Coronary Heart Disease	1	0	11.8436289470408	never	Some college or AA	obese	31	Mexican American	male	<60 years	1	4	4246.26674164706	14	5.4	0	0	Q4
1165	3265	1-5drinks/month	1	104	88.9	0.21	125	92	68	4.4	77	136	4.5	230	143	93	Coronary Heart Disease	0	1	11.0301764220257	former	Less than 9th grade	overweight	29.95	Non-Hispanic Black	male	>=60 years	2	12	1035.49246607059	17	6.6	0	0	Q3
1166	3266	non-drinks/month	1	107.5	77.2	1.16	98	44	78	6.3	100	100.9	4	159	131	69	Non-Coronary Heart Disease	0	0	12.2348828156609	former	Less than 9th grade	overweight	27.71	Non-Hispanic white	male	>=60 years	1	11	2147.08985562353	16	4.9	0	0	Q4
1167	3273	1-5drinks/month	1	96.8	89.2	4.67	168	36	56	5.6	404	238.8	4.4	278	126	88	Non-Coronary Heart Disease	0	0	10.2492699072806	current	9–11th grade (12th grade with no diploma)	overweight	28.18	Non-Hispanic Black	female	<60 years	1	7	2413.81588837647	17	9.1	0	0	Q1
1168	3274	non-drinks/month	0	136	122	0.65	139	36	50	8.5	430	88	4.4	241	128	89	Non-Coronary Heart Disease	0	0	12.3128614617825	never	High school graduate/ GED	obese	48.08	Other/multiracial	female	<60 years	1	11	7704.51899896471	18	5.5	0	0	Q4
1169	3275	1-5drinks/month	0	95.3	74.3	4.44	90	70	63	4.1	183	87.9	4.1	194	126	48	Non-Coronary Heart Disease	0	0	11.0560118053044	never	High school graduate/ GED	overweight	28.1	Mexican American	female	>=60 years	1	4	513.726309835294	15	4.9	0	0	Q3
1170	3276	non-drinks/month	0	92.1	69	3.4	106	41	51	2.5	75	82.6	3.9	154	135	80	Non-Coronary Heart Disease	0	0	11.0875370691993	current	Some college or AA	overweight	26.03	Non-Hispanic Black	female	<60 years	1	7	2599.36025016471	11	5.4	0	0	Q3
1171	3279	10+drinks/month	0	86.4	77.9	3.52	97	67	42	6.6	98	89.2	4.8	183	116	78	Non-Coronary Heart Disease	1	0	9.78915068414091	current	9–11th grade (12th grade with no diploma)	overweight	25.12	Non-Hispanic Black	male	<60 years	1	7	2047.41846174118	18	5.2	0	0	Q1
1172	3281	non-drinks/month	0	132.3	105.7	0.7	111	28	65	6.3	140	111	3.8	177	134	86	Non-Coronary Heart Disease	0	0	12.8683347693126	former	Less than 9th grade	obese	40.33	Mexican American	male	>=60 years	1	4	265.571016847059	14	6	0	0	Q4
1173	3289	1-5drinks/month	0	77.5	60	0.53	88	52	34	2.9	86	91.8	4.3	157	107	60	Non-Coronary Heart Disease	0	0	10.0052069777025	never	High school graduate/ GED	normal	23.32	Other Hispanic	female	<60 years	2	4	7138.16695623529	9	5.3	0	0	Q1
1174	3291	10+drinks/month	0	86.1	57.6	2.25	119	75	80	5.3	78	114.3	4.3	196	141	45	Non-Coronary Heart Disease	1	0	11.3446711058541	never	High school graduate/ GED	overweight	26.73	Non-Hispanic white	female	>=60 years	2	1	2500.31944432941	10	5.6	0	0	Q3
1175	3293	non-drinks/month	1	115.8	93.1	1.32	125	47	60	5	102	177.1	4.2	182	168	90	Non-Coronary Heart Disease	0	0	12.0014499661056	never	9–11th grade (12th grade with no diploma)	obese	35	Non-Hispanic Black	female	>=60 years	2	4	1422.48578014118	8	8	0	0	Q4
1176	3294	10+drinks/month	0	109.4	86.2	1.16	89	49	43	6.2	81	108	4.1	167	140	78	Non-Coronary Heart Disease	0	0	11.7832119359147	current	9–11th grade (12th grade with no diploma)	obese	36.11	Non-Hispanic Black	female	<60 years	1	7	2430.67437044706	15	6.3	0	0	Q4
1177	3296	non-drinks/month	0	96.2	80.1	2.98	129	62	74	6.8	77	75.2	4.3	208	105	62	Non-Coronary Heart Disease	0	0	10.7487710879023	former	9–11th grade (12th grade with no diploma)	overweight	29.93	Non-Hispanic Black	female	>=60 years	2	12	1462.21247924706	16	5.4	0	0	Q2
1178	3298	1-5drinks/month	0	80.1	62	1.88	89	68	46	5.8	110	81.7	4.6	175	139	74	Non-Coronary Heart Disease	0	0	10.1727101727153	current	Less than 9th grade	normal	21.43	Mexican American	male	<60 years	1	3	1448.08323915294	9	5.3	0	0	Q1
1179	3302	1-5drinks/month	0	72.7	67.2	4.77	76	71	40	6.4	118	91.9	4.6	165	124	86	Non-Coronary Heart Disease	0	0	8.8684919129198	never	High school graduate/ GED	normal	20.81	Non-Hispanic Black	male	<60 years	2	7	2085.35415322353	17	5.5	0	0	Q1
1180	3316	1-5drinks/month	0	78	58.7	0	90	48	22	2.6	60	87.3	4.5	140	104	56	Non-Coronary Heart Disease	0	0	10.1806510537069	never	Some college or AA	normal	20	Non-Hispanic white	female	<60 years	1	7	5992.76675463529	15	5	0	0	Q1
1181	3317	1-5drinks/month	0	100.5	87.7	2.33	119	26	24	5	304	87	4.6	203	121	80	Non-Coronary Heart Disease	0	0	10.7316441890859	current	Some college or AA	overweight	29.68	Non-Hispanic white	female	<60 years	1	10	6710.08961298823	10	5.1	0	0	Q2
1182	3318	1-5drinks/month	0	83.6	59.8	0.32	50	74	39	4.5	157	86.3	4.1	147	107	72	Non-Coronary Heart Disease	0	0	10.8107465423381	current	High school graduate/ GED	normal	21.99	Non-Hispanic Black	female	<60 years	1	13	2444.31068103529	11	5.4	0	0	Q2
1183	3323	non-drinks/month	0	72	60.6	3.52	108	55	20	6	74	86	4.8	177	98	62	Non-Coronary Heart Disease	1	0	9.24902991969674	never	9–11th grade (12th grade with no diploma)	normal	20.48	Non-Hispanic Black	male	<60 years	1	7	2610.24543548235	11	4.8	0	0	Q1
1184	3326	1-5drinks/month	0	87.5	69.8	1.2	59	46	41	5	63	87	4.3	116	108	74	Non-Coronary Heart Disease	0	0	10.473222780762	former	High school graduate/ GED	normal	24.29	Non-Hispanic white	female	<60 years	1	1	5709.91426823529	13	5	0	0	Q2
1185	3327	10+drinks/month	0	86.4	75	1.08	74	42	21	8.1	131	92.9	4.6	144	145	92	Non-Coronary Heart Disease	1	0	9.97661265159673	current	Some college or AA	overweight	25.32	Non-Hispanic white	male	<60 years	1	11	9105.04867444706	10	4.6	0	0	Q1
1186	3332	1-5drinks/month	0	132.2	134.4	1.77	136	36	46	7.1	208	121.4	4.5	208	116	86	Non-Coronary Heart Disease	1	0	11.4033333681324	never	Some college or AA	obese	36.65	Non-Hispanic white	male	<60 years	1	5	11358.3012709647	14	5.4	0	0	Q3
1187	3333	non-drinks/month	0	106.7	84.6	2.99	165	47	80	4.8	431	109.6	4.1	304	155	79	Non-Coronary Heart Disease	0	0	11.6005675658004	never	Some college or AA	obese	33.59	Non-Hispanic white	female	>=60 years	1	1	2679.82142832941	16	6.1	0	0	Q4
1188	3336	1-5drinks/month	0	69.7	56.9	0.31	109	50	20	5.1	125	88.6	4.5	174	107	71	Non-Coronary Heart Disease	1	0	9.24009943722695	former	Some college or AA	normal	21.42	Non-Hispanic white	female	<60 years	3	1	5746.23365552941	8	4.8	0	0	Q1
1189	3339	1-5drinks/month	0	83.6	62.6	3.01	138	80	35	3.3	57	95	4.5	234	99	73	Non-Coronary Heart Disease	0	0	10.5662069085602	former	Some college or AA	normal	20.75	Non-Hispanic white	female	<60 years	2	12	7596.18373778824	15	4.5	0	0	Q2
1190	3344	non-drinks/month	0	90.9	63.1	1.19	109	48	63	9.2	75	90.1	4.4	182	132	72	Non-Coronary Heart Disease	0	0	11.4432451926378	never	High school graduate/ GED	overweight	25.7	Other/multiracial	male	>=60 years	3	1	1737.43993882353	16	5.2	0	0	Q4
1191	3348	10+drinks/month	0	79.7	54.3	5	98	91	73	4.8	144	91	4.6	225	145	68	Non-Coronary Heart Disease	1	0	10.815793989887	never	Some college or AA	normal	21.13	Non-Hispanic white	female	>=60 years	1	6	5277.57660103529	13	5.3	0	0	Q2
1192	3350	1-5drinks/month	1	97.4	83.2	1.87	112	49	67	5.6	93	140	4.3	188	150	86	Non-Coronary Heart Disease	1	0	10.6781813850631	former	9–11th grade (12th grade with no diploma)	overweight	25.94	Non-Hispanic Black	male	>=60 years	2	9	694.895985317647	19	8.8	0	0	Q2
1193	3355	non-drinks/month	0	107.7	95.5	3.11	125	28	44	4.5	133	110.2	3.8	173	134	81	Non-Coronary Heart Disease	0	0	11.0208227474819	never	High school graduate/ GED	obese	39.24	Non-Hispanic white	female	<60 years	2	1	10148.6147506824	9	6.2	0	0	Q3
1194	3357	10+drinks/month	0	84.4	56.9	5	95	63	58	4.4	96	100	4.3	176	156	83	Non-Coronary Heart Disease	1	0	11.1888722023236	never	Some college or AA	normal	22.48	Non-Hispanic white	female	<60 years	1	7	1258.70090465882	11	5.3	0	0	Q3
1195	3358	1-5drinks/month	0	109.3	100	5	120	67	56	7.1	76	95.1	4.5	197	135	74	Non-Coronary Heart Disease	0	0	10.93	former	College graduate or above	overweight	29.38	Non-Hispanic white	male	<60 years	1	9	8262.65887567059	18	5.3	0	0	Q3
1196	3359	1-5drinks/month	1	104.1	78.1	1.36	117	45	65	8.2	219	131.5	4.1	200	192	68	Coronary Heart Disease	0	1	11.7794554111101	former	9–11th grade (12th grade with no diploma)	overweight	27.06	Non-Hispanic white	male	>=60 years	2	2	5935.23281505882	64	7.6	0	0	Q4
1197	3360	non-drinks/month	0	104.9	103.6	3.08	120	52	35	7.3	131	74.3	4	193	115	61	Non-Coronary Heart Disease	0	0	10.306129862432	never	College graduate or above	obese	34.82	Non-Hispanic Black	female	<60 years	1	5	701.134008282353	12	4.9	0	0	Q1
1198	3362	non-drinks/month	0	107	85.5	4.89	144	35	54	3.7	188	111	4.7	210	109	77	Non-Coronary Heart Disease	0	0	11.5717947073277	current	Some college or AA	overweight	27.63	Non-Hispanic white	female	<60 years	2	12	6865.41679548235	15	5.2	0	0	Q4
1199	3367	non-drinks/month	0	98.4	84.5	1.44	111	43	77	7.3	129	98.8	4.1	180	146	80	Non-Coronary Heart Disease	0	0	10.7045088105779	never	Some college or AA	obese	31.8	Non-Hispanic white	female	>=60 years	1	1	4575.09983058824	24	5.5	0	0	Q2
1200	3368	5-10drinks/month	0	74	55.4	2.79	77	57	22	8.4	42	103.4	5	138	115	44	Non-Coronary Heart Disease	1	0	9.94207047565849	current	9–11th grade (12th grade with no diploma)	normal	21.8	Mexican American	male	<60 years	2	8	1833.78506917647	19	5.2	0	0	Q1
1201	3370	5-10drinks/month	0	87.7	47.4	1.8	162	60	85	4.8	92	75.6	4.3	239	166	74	Non-Coronary Heart Disease	0	0	12.7382691959977	never	Less than 9th grade	normal	20.65	Non-Hispanic white	male	>=60 years	2	9	965.222210070588	28	5.1	0	0	Q4
1202	3372	1-5drinks/month	0	93.1	67.1	1.44	71	60	64	4.3	131	93	4.7	163	116	79	Non-Coronary Heart Disease	1	0	11.3654967180624	never	High school graduate/ GED	normal	24.95	Mexican American	male	>=60 years	1	6	250.863729317647	13	5.7	0	0	Q3
1203	3374	non-drinks/month	0	89.3	65	0.96	93	70	85	5.3	78	111.6	4.4	169	151	87	Non-Coronary Heart Disease	0	0	11.0763017988163	never	High school graduate/ GED	normal	19.41	Non-Hispanic white	male	>=60 years	1	11	3472.2858688	12	5.1	0	0	Q3
1204	3377	10+drinks/month	0	111.2	90.9	0.9	150	44	48	7.8	299	89	4.4	252	126	89	Non-Coronary Heart Disease	0	0	11.6633375731106	current	High school graduate/ GED	obese	30.73	Mexican American	male	<60 years	1	3	1391.66422249412	12	4.9	0	0	Q4
1205	3382	1-5drinks/month	1	116.8	99	1.69	103	34	74	5.8	280	198	4.8	189	158	68	Non-Coronary Heart Disease	0	0	11.7388416822276	never	Less than 9th grade	obese	36.63	Mexican American	male	>=60 years	2	6	424.560527623529	15	7.7	0	1	Q4
1206	3385	1-5drinks/month	0	80.3	64.8	1.07	103	48	33	5.2	66	100.2	4.6	152	103	74	Non-Coronary Heart Disease	0	0	9.97534769962406	never	Less than 9th grade	normal	21.5	Non-Hispanic white	male	<60 years	1	5	11023.0583787294	12	4.3	0	0	Q1
1207	3386	non-drinks/month	0	99.1	74.1	0.87	103	46	57	4.8	474	93	4.6	234	111	68	Non-Coronary Heart Disease	0	0	11.5123650006518	current	Less than 9th grade	overweight	26.07	Mexican American	male	<60 years	1	4	1099.68975115294	22	4.9	0	0	Q4
1208	3387	non-drinks/month	0	98	78.6	1.19	122	46	42	5	115	96	4.6	191	122	78	Non-Coronary Heart Disease	0	0	11.0538814524761	never	9–11th grade (12th grade with no diploma)	obese	30.36	Mexican American	female	<60 years	1	3	1096.83545543529	12	5.3	0	0	Q3
1209	3403	1-5drinks/month	0	121.6	112.9	4.24	136	60	62	6.9	72	110.8	4.3	210	125	92	Non-Coronary Heart Disease	0	0	11.4442306992479	never	Some college or AA	obese	41.82	Non-Hispanic Black	female	>=60 years	2	12	1520.61113637647	16	6	0	0	Q4
1210	3404	5-10drinks/month	0	71.4	49.4	5	73	61	35	4.2	115	88	4.2	164	90	50	Non-Coronary Heart Disease	1	0	10.1586205190568	never	College graduate or above	normal	19.89	Non-Hispanic white	female	<60 years	2	11	7832.15959868235	12	5.2	0	0	Q1
1211	3406	5-10drinks/month	0	95.7	77.7	3.2	108	47	27	5.8	66	95.9	4.3	170	116	67	Non-Coronary Heart Disease	0	0	10.856789772759	never	Some college or AA	obese	32.09	Non-Hispanic white	female	<60 years	1	9	6888.47367849412	11	5.8	0	0	Q3
1212	3408	1-5drinks/month	0	99	83.8	2.22	126	42	67	4.8	108	88	4.4	186	132	58	Non-Coronary Heart Disease	0	0	10.8146678438495	never	College graduate or above	overweight	26.51	Non-Hispanic white	male	>=60 years	1	7	3944.33910324706	16	6.1	0	0	Q2
1213	3409	1-5drinks/month	0	89.7	68.6	1.17	122	37	28	4.2	262	94	4.7	220	104	70	Non-Coronary Heart Disease	0	0	10.8300480927354	current	Less than 9th grade	overweight	28.44	Mexican American	male	<60 years	2	8	1501.72257374118	13	4.9	0	0	Q2
1214	3410	10+drinks/month	0	85	60	5	143	82	62	5.7	91	96.7	4.3	245	146	78	Non-Coronary Heart Disease	0	0	10.9734528142543	never	Some college or AA	normal	23.88	Non-Hispanic white	female	>=60 years	2	5	4633.27104847059	17	4.8	0	0	Q3
1215	3415	1-5drinks/month	1	135.6	112.9	0.74	71	29	43	5.9	266	219	3.9	158	125	66	Non-Coronary Heart Disease	0	0	12.7618230494903	current	Less than 9th grade	obese	41.62	Mexican American	female	<60 years	2	5	831.085566870588	18	9.6	0	0	Q4
1216	3417	1-5drinks/month	0	82.8	56.7	1.2	110	43	37	3.3	113	96.4	4.5	177	111	55	Non-Coronary Heart Disease	0	0	10.9961032058764	current	Some college or AA	normal	24.25	Mexican American	female	<60 years	2	6	1421.61490898824	16	4.8	0	0	Q3
1217	3423	1-5drinks/month	1	121.5	125.6	0.61	102	75	61	6.6	58	195.4	4	181	138	68	Non-Coronary Heart Disease	0	0	10.8413023931453	never	Less than 9th grade	obese	44.77	Non-Hispanic Black	female	>=60 years	2	5	1377.39792301176	16	7.4	0	0	Q2
1218	3426	non-drinks/month	0	70.8	65.5	1.35	114	38	23	6.8	58	91.3	4.4	160	124	86	Non-Coronary Heart Disease	1	0	8.74807721512745	never	Some college or AA	normal	21.19	Non-Hispanic Black	male	<60 years	2	7	2707.63262494118	13	5.1	0	0	Q1
1219	3429	1-5drinks/month	0	98	77.4	3.97	128	41	43	5.5	114	97	4.6	182	114	73	Non-Coronary Heart Disease	0	0	11.1392408780177	never	College graduate or above	overweight	25.68	Non-Hispanic white	male	<60 years	3	1	7658.53990870588	11	4.7	0	0	Q3
1220	3432	10+drinks/month	0	110.1	93.2	5	97	36	27	5.9	65	96.4	4.4	145	144	85	Non-Coronary Heart Disease	1	0	11.4045817537751	current	Some college or AA	obese	34.03	Mexican American	male	<60 years	2	2	2321.52390061176	10	5.1	0	0	Q3
1221	3436	non-drinks/month	1	112	78	1.94	37	53	63	5	187	101.7	4.6	129	141	71	Non-Coronary Heart Disease	0	0	12.6815027824195	never	Less than 9th grade	obese	32.13	Mexican American	female	>=60 years	2	2	353.614485270588	14	5.7	0	0	Q4
1222	3438	1-5drinks/month	0	99.9	89.2	3.93	129	37	42	6.8	670	84	4.7	294	156	90	Non-Coronary Heart Disease	1	0	10.5775006584435	never	College graduate or above	overweight	29.26	Mexican American	male	<60 years	1	4	2626.07586409412	12	5.1	0	0	Q2
1223	3439	1-5drinks/month	0	73.7	59.5	3.52	82	47	24	2.7	48	82.1	4.7	135	92	58	Non-Coronary Heart Disease	1	0	9.5545228851589	never	Some college or AA	normal	21.7	Non-Hispanic white	female	<60 years	1	10	6921.82563745882	10	4.6	0	0	Q1
1224	3446	1-5drinks/month	0	93.2	88.6	2.62	116	45	47	6.7	95	98.2	4.1	184	116	62	Non-Coronary Heart Disease	0	0	9.90145576090211	current	Some college or AA	overweight	26.37	Non-Hispanic Black	male	<60 years	1	9	2102.18410183529	13	4.5	0	0	Q1
1225	3448	5-10drinks/month	0	77.6	53.6	2.38	124	43	22	4.7	213	104.1	4.7	201	106	62	Non-Coronary Heart Disease	0	0	10.5993522753382	never	Less than 9th grade	normal	21.31	Mexican American	male	<60 years	1	10	1847.54419275294	10	5.1	0	0	Q2
1226	3455	1-5drinks/month	0	115.7	94.8	0.89	111	73	75	5.8	69	122.8	4	192	154	56	Non-Coronary Heart Disease	0	0	11.8830846341319	never	9–11th grade (12th grade with no diploma)	obese	34.78	Other Hispanic	male	>=60 years	2	9	1300.39207981176	19	5.8	0	1	Q4
1227	3459	1-5drinks/month	0	97.2	75.6	0.68	107	39	43	4.9	130	97.6	4	167	132	66	Non-Coronary Heart Disease	0	0	11.1790620613461	never	Less than 9th grade	obese	31.92	Other Hispanic	female	<60 years	2	7	7925.62838136471	10	5.4	0	0	Q3
1228	3462	non-drinks/month	1	90.4	71.5	2.43	153	38	65	4.8	216	329.7	4.4	233	162	66	Non-Coronary Heart Disease	0	0	10.6909281194826	never	Less than 9th grade	overweight	29.8	Mexican American	female	>=60 years	1	12	826.234990494118	25	12.9	0	0	Q2
1229	3466	1-5drinks/month	0	107.7	78.4	1.15	195	46	70	3.4	138	107	4.1	280	104	66	Non-Coronary Heart Disease	0	0	12.1634751428619	current	High school graduate/ GED	overweight	27.84	Non-Hispanic white	male	>=60 years	2	1	4030.3350176	14	5.3	0	0	Q4
1230	3469	5-10drinks/month	0	102.2	77.7	4.17	213	49	64	5.5	110	88.8	4.4	206	121	74	Non-Coronary Heart Disease	0	0	11.5941892871052	current	Some college or AA	overweight	27.83	Non-Hispanic white	female	>=60 years	1	6	5529.98150851765	17	4.9	0	0	Q4
1231	3470	1-5drinks/month	0	77.5	56.2	0.9	85	39	20	4.8	219	95.7	4.8	166	102	69	Non-Coronary Heart Disease	0	0	10.337928989924	never	High school graduate/ GED	normal	20.49	Mexican American	female	<60 years	2	6	1728.90733552941	11	5.1	0	0	Q2
1232	3476	10+drinks/month	0	82.8	69.3	1.9	117	62	47	6.9	144	105	4.7	207	101	70	Non-Coronary Heart Disease	0	0	9.94634958815897	former	College graduate or above	normal	21.22	Non-Hispanic Black	male	<60 years	2	9	1566.50988103529	13	5.3	0	0	Q1
1233	3478	1-5drinks/month	0	122.5	109.7	5	144	40	51	7	264	97.5	4.2	234	131	88	Non-Coronary Heart Disease	1	0	11.6958765299185	former	High school graduate/ GED	obese	36.53	Non-Hispanic white	male	<60 years	1	1	7015.73746974118	16	5.5	0	0	Q4
1234	3479	non-drinks/month	0	83.4	76.8	1.46	59	55	22	4.3	83	88	4.8	135	113	70	Non-Coronary Heart Disease	0	0	9.51667943665226	never	Some college or AA	normal	22.1	Non-Hispanic Black	male	<60 years	1	12	3674.36789515294	9	5.1	0	0	Q1
1235	3481	10+drinks/month	0	102.9	97	2.17	93	49	34	6.3	70	97.2	4.5	154	126	69	Non-Coronary Heart Disease	1	0	10.4479120392249	former	High school graduate/ GED	obese	31.86	Non-Hispanic Black	male	<60 years	1	8	2841.21225204706	12	5.3	0	0	Q2
1236	3482	non-drinks/month	0	94.2	73.6	1.27	125	52	69	5.1	96	132	4.8	186	107	69	Non-Coronary Heart Disease	0	0	10.9802441170297	never	Less than 9th grade	overweight	26.45	Mexican American	female	>=60 years	1	3	328.989049976471	20	6.4	0	0	Q3
1237	3489	1-5drinks/month	0	116.4	83.2	2.39	115	58	70	5.9	89	106.5	4.2	188	132	65	Non-Coronary Heart Disease	0	0	12.7611941809173	never	Less than 9th grade	obese	34.5	Mexican American	female	>=60 years	1	12	243.956481317647	14	5.8	0	0	Q4
1238	3492	non-drinks/month	1	92.2	67.3	5	83	51	81	3.6	156	109.3	4.6	161	139	60	Non-Coronary Heart Disease	0	0	11.2388891806468	never	College graduate or above	normal	24.28	Non-Hispanic white	male	>=60 years	1	8	1726.74452950588	23	5.7	0	0	Q3
1239	3496	non-drinks/month	0	62.4	49.1	1.77	130	55	20	6.1	54	99.9	4.8	190	118	78	Non-Coronary Heart Disease	1	0	8.90520340350748	never	9–11th grade (12th grade with no diploma)	normal	20	Non-Hispanic Black	male	<60 years	2	7	2287.39428423529	13	5.2	0	0	Q1
1240	3498	1-5drinks/month	0	95.2	82.2	1.86	103	60	43	5.1	72	102	4.6	170	178	103	Non-Coronary Heart Disease	0	0	10.500283856666	never	9–11th grade (12th grade with no diploma)	obese	30.12	Non-Hispanic Black	male	<60 years	2	8	2202.5300576	11	5.4	0	0	Q2
1241	3506	1-5drinks/month	1	102.7	68.7	5	128	35	76	5	120	289	4.1	195	140	64	Non-Coronary Heart Disease	0	0	12.3905925247743	former	Less than 9th grade	normal	24.84	Mexican American	male	>=60 years	1	4	246.052838776471	18	11.1	0	0	Q4
1242	3509	non-drinks/month	0	102.6	72.2	0.63	85	45	40	3.9	158	90.3	4.4	169	106	76	Non-Coronary Heart Disease	1	0	12.0747670784989	never	Less than 9th grade	obese	33.19	Mexican American	female	<60 years	1	4	1199.29654983529	18	5.2	0	0	Q4
1243	3513	1-5drinks/month	0	81.4	60	1.4	150	76	40	3.2	92	91.3	4.8	242	112	72	Non-Coronary Heart Disease	0	0	10.5086948127095	never	Less than 9th grade	normal	24.22	Mexican American	female	<60 years	1	4	1151.87823152941	9	4.9	0	0	Q2
1244	3514	1-5drinks/month	1	85.6	58.8	1.3	93	97	80	7.9	83	103	4.2	200	158	0	Non-Coronary Heart Disease	0	0	11.1631073624862	former	9–11th grade (12th grade with no diploma)	normal	21.21	Non-Hispanic Black	male	>=60 years	1	7	1218.4972672	58	5.5	1	0	Q3
1245	3515	1-5drinks/month	0	76.7	74.5	0.78	81	32	38	6.6	170	89.1	4.6	142	112	71	Non-Coronary Heart Disease	1	0	8.88622340721597	current	Some college or AA	normal	22.62	Non-Hispanic Black	male	<60 years	2	8	2937.44085251765	11	5.6	0	0	Q1
1246	3516	1-5drinks/month	1	107.8	102.8	1.92	170	36	43	6.6	316	131	5.2	276	162	0	Non-Coronary Heart Disease	1	0	10.6321771364796	never	High school graduate/ GED	obese	31.31	Non-Hispanic white	male	<60 years	1	12	10865.0854294588	17	6.9	0	0	Q2
1247	3519	10+drinks/month	0	84.1	57.7	0.72	113	116	60	5.4	43	104.3	4.4	229	145	72	Non-Coronary Heart Disease	0	0	11.071541422166	current	9–11th grade (12th grade with no diploma)	normal	19.57	Non-Hispanic white	male	>=60 years	2	1	5222.27571237647	7	5.4	0	0	Q3
1248	3531	1-5drinks/month	0	65.7	46.6	5	141	37	46	4.2	57	87.3	4.6	181	85	55	Non-Coronary Heart Disease	1	0	9.62437222745111	never	High school graduate/ GED	normal	20.66	Non-Hispanic white	female	<60 years	1	7	8642.35278343529	19	4.9	0	0	Q1
1249	3535	1-5drinks/month	1	113.6	97.1	1.63	148	34	60	5.9	261	180.8	4.3	235	126	63	Non-Coronary Heart Disease	0	0	11.5283914968496	never	9–11th grade (12th grade with no diploma)	obese	31.45	Mexican American	male	>=60 years	2	10	264.386689129412	17	8.9	0	0	Q4
1250	3536	5-10drinks/month	1	88.7	81.8	3.6	137	60	52	5.9	57	135.7	4.9	207	126	72	Non-Coronary Heart Disease	0	0	9.80724371777582	former	Some college or AA	normal	24.7	Non-Hispanic white	male	<60 years	1	8	6249.2522112	18	5	0	0	Q1
1251	3538	non-drinks/month	1	94.2	70.4	1.22	154	46	71	5.5	204	152.7	4.2	240	130	60	Non-Coronary Heart Disease	1	0	11.2270219883668	never	Some college or AA	overweight	25.21	Non-Hispanic Black	male	>=60 years	2	9	694.895985317647	22	8.9	0	0	Q3
1252	3541	non-drinks/month	0	97.4	78.7	3.97	83	43	42	6.3	179	91.2	5.2	161	111	70	Non-Coronary Heart Disease	1	0	10.9792226089938	never	College graduate or above	obese	30.02	Non-Hispanic white	male	<60 years	3	1	7658.53990870588	16	4.9	0	0	Q3
1253	3547	non-drinks/month	1	112.1	78	2.11	103	55	69	6.7	84	135.7	4.5	171	156	70	Non-Coronary Heart Disease	0	0	12.6928255527609	former	Less than 9th grade	obese	32.47	Mexican American	female	>=60 years	1	12	537.664697223529	14	6.7	0	0	Q4
1254	3548	1-5drinks/month	1	87.8	75	1.51	112	61	64	4.7	64	146.7	4.3	176	104	62	Non-Coronary Heart Disease	0	0	10.1382707269698	never	Some college or AA	normal	23.33	Mexican American	male	>=60 years	2	6	197.836531952941	18	7.8	0	1	Q1
1255	3551	5-10drinks/month	1	108	83.9	0.75	127	31	46	5.2	343	237	4.5	229	124	74	Non-Coronary Heart Disease	0	0	11.7907864880656	never	Less than 9th grade	overweight	28.83	Mexican American	male	<60 years	1	4	2246.22529825882	10	12	0	0	Q4
1256	3552	1-5drinks/month	0	97.4	63.3	3.31	113	76	68	4.1	65	106.2	4.2	201	122	68	Non-Coronary Heart Disease	0	0	12.2421332383016	never	Less than 9th grade	normal	24.94	Other Hispanic	male	>=60 years	2	11	5553.82901025882	17	5.6	0	0	Q4
1257	3554	10+drinks/month	0	85	73.8	3.03	113	49	26	5.5	48	90.3	4.6	169	114	67	Non-Coronary Heart Disease	1	0	9.89442919006902	never	Some college or AA	normal	22.48	Non-Hispanic white	male	<60 years	1	9	8006.96350983529	13	4.4	0	0	Q1
1258	3559	10+drinks/month	0	117.7	93.64	0.69	138	48	60	8.2	74	122.9	4.4	196	178	83	Non-Coronary Heart Disease	1	0	12.1631415333663	never	Less than 9th grade	obese	34.35	Mexican American	male	>=60 years	2	3	193.701553317647	10	5.8	0	0	Q4
1259	3566	1-5drinks/month	0	83.7	61.8	1.02	129	53	67	5.2	80	78.3	4.2	198	118	50	Non-Coronary Heart Disease	0	0	10.6470972387619	never	Less than 9th grade	overweight	25.36	Other Hispanic	female	>=60 years	2	9	1003.57545505882	20	5.6	0	0	Q2
1260	3567	1-5drinks/month	0	70.3	60.9	0.12	123	62	21	5.1	55	82	4.8	198	116	58	Non-Coronary Heart Disease	0	0	9.00837960567097	current	High school graduate/ GED	normal	19.98	Other/multiracial	male	<60 years	2	5	7110.10749741176	11	5.2	0	0	Q1
1261	3570	1-5drinks/month	0	107.7	91.4	4.19	113	39	65	7.6	96	90	5.2	167	136	82	Non-Coronary Heart Disease	0	0	11.2652959472441	former	Some college or AA	obese	30.26	Mexican American	male	>=60 years	1	6	235.7233312	14	5.3	0	0	Q3
1262	3572	non-drinks/month	0	71.3	63.4	0.18	152	61	26	5.3	72	103	4.7	217	120	74	Non-Coronary Heart Disease	1	0	8.95457340458183	never	9–11th grade (12th grade with no diploma)	normal	22.09	Non-Hispanic Black	male	<60 years	1	9	3300.27777957647	11	5.9	0	0	Q1
1263	3573	non-drinks/month	1	111.9	92.9	1.46	148	32	66	4.7	119	209	4.7	204	122	88	Non-Coronary Heart Disease	1	0	11.6097329347376	never	9–11th grade (12th grade with no diploma)	obese	31.48	Non-Hispanic white	male	>=60 years	2	10	5652.09368922353	14	7.6	0	0	Q4
1264	3575	1-5drinks/month	1	111.4	78.1	0.78	97	22	70	7.6	165	133.3	4.2	148	125	78	Non-Coronary Heart Disease	0	0	12.6054883073743	former	Less than 9th grade	overweight	28.58	Mexican American	male	>=60 years	1	13	168.097958211765	14	6.8	0	0	Q4
1265	3578	non-drinks/month	0	81.5	66.2	2.49	75	41	20	3.6	151	93.6	4.6	158	107	63	Non-Coronary Heart Disease	0	0	10.0167910390021	never	Less than 9th grade	normal	24.14	Other/multiracial	male	<60 years	2	11	2240.82650729412	13	4.8	0	0	Q1
1266	3581	non-drinks/month	0	107.7	120.5	5	80	37	20	6.2	63	97	4.3	136	108	84	Non-Coronary Heart Disease	0	0	9.81120115224392	never	Some college or AA	obese	44.64	Non-Hispanic Black	female	<60 years	2	4	3313.41194183529	11	5.8	0	0	Q1
1267	3583	non-drinks/month	1	114.8	96.4	2.07	55	31	71	5.7	535	99.2	4.1	196	143	60	Non-Coronary Heart Disease	0	0	11.6923921074783	former	High school graduate/ GED	obese	33.87	Non-Hispanic white	male	>=60 years	2	11	3849.39364781176	21	5.1	0	0	Q4
1268	3584	non-drinks/month	0	91.5	77.2	1.2	117	53	78	5.1	91	103	4.2	187	140	74	Non-Coronary Heart Disease	1	0	10.4138770012369	never	Less than 9th grade	overweight	26.93	Non-Hispanic white	female	>=60 years	2	8	7480.32682710588	17	5.8	0	0	Q2
1269	3588	non-drinks/month	0	145.9	155.4	1.27	96	40	22	6.8	119	105	4.7	157	120	56	Non-Coronary Heart Disease	1	0	11.7038779612041	never	Some college or AA	obese	43.5	Non-Hispanic white	male	<60 years	1	2	9970.65294381176	10	5	0	0	Q4
1270	3592	10+drinks/month	0	79.7	58.8	5	199	55	40	5	111	101	4.7	291	102	81	Non-Coronary Heart Disease	1	0	10.3936875793242	never	High school graduate/ GED	normal	21.13	Non-Hispanic white	male	<60 years	2	1	10154.1051183059	20	5.2	0	0	Q2
1271	3596	1-5drinks/month	1	99.4	85.9	2.44	123	38	48	4.1	155	104.9	4.2	192	118	76	Non-Coronary Heart Disease	0	0	10.7248148275382	current	High school graduate/ GED	obese	31.21	Non-Hispanic Black	female	<60 years	1	1	2662.54294550588	11	6.8	0	0	Q2
1272	3597	5-10drinks/month	0	106.3	86	5	106	46	65	5.9	154	97	4.2	185	145	84	Non-Coronary Heart Disease	0	0	11.4626237915255	former	Some college or AA	overweight	28.34	Non-Hispanic white	male	>=60 years	1	11	6034.47099124706	16	5.1	0	0	Q4
1273	3600	1-5drinks/month	0	95.7	93.1	1.2	65	41	22	5.7	46	84.2	4.5	115	112	59	Non-Coronary Heart Disease	0	0	9.91829673364687	current	Some college or AA	overweight	28.8	Non-Hispanic Black	male	<60 years	2	13	2860.37750531765	14	5.1	0	0	Q1
1274	3606	5-10drinks/month	0	80.3	58.4	5	93	66	43	4.5	68	89	4.7	174	109	66	Non-Coronary Heart Disease	0	0	10.5077352459985	never	High school graduate/ GED	normal	22.39	Non-Hispanic white	female	<60 years	1	7	13998.7378763294	13	4.9	0	0	Q2
1275	3611	1-5drinks/month	0	89.8	74.9	5	128	34	41	5.3	167	90.2	4.7	191	105	70	Non-Coronary Heart Disease	0	0	10.3761305623659	former	Some college or AA	normal	23.48	Non-Hispanic white	male	<60 years	1	7	13303.8753344	11	4.9	0	0	Q2
1276	3614	non-drinks/month	0	100	81.4	0.76	120	60	62	4.8	108	108	4.2	199	116	85	Non-Coronary Heart Disease	0	0	11.0837774630368	never	High school graduate/ GED	obese	32.28	Other Hispanic	female	>=60 years	2	8	4514.80738804706	13	6.2	0	0	Q3
1277	3617	1-5drinks/month	1	115.4	92.2	1.08	119	39	70	6.2	114	94.3	4.3	179	150	65	Coronary Heart Disease	0	1	12.0182254944192	former	Less than 9th grade	obese	31.42	Mexican American	male	>=60 years	1	3	262.136075482353	14	5.4	0	0	Q4
1278	3618	1-5drinks/month	1	110.4	94.7	4.92	124	52	73	4	231	361.8	4	222	192	20	Non-Coronary Heart Disease	0	0	11.3447278992828	former	Some college or AA	obese	31.28	Non-Hispanic Black	male	>=60 years	2	5	1111.21620084706	18	9.4	0	1	Q3
1279	3619	1-5drinks/month	0	75.7	58.2	0.45	121	61	23	3.7	53	89.2	4.4	187	102	69	Non-Coronary Heart Disease	0	0	9.92280340888647	never	High school graduate/ GED	normal	21.33	Non-Hispanic Black	female	<60 years	2	4	2679.62385148235	7	5.4	0	0	Q1
1280	3624	1-5drinks/month	1	111.7	86.8	0.64	128	49	65	2.9	175	140	4.6	206	121	74	Non-Coronary Heart Disease	0	0	11.989285731445	former	Less than 9th grade	obese	30.28	Mexican American	male	>=60 years	1	10	382.176008470588	25	5.9	0	1	Q4
1281	3625	5-10drinks/month	0	102.5	90.1	1.59	107	44	28	4.2	141	100.4	5	179	122	78	Non-Coronary Heart Disease	1	0	10.7984511981899	former	Some college or AA	overweight	29.22	Mexican American	male	<60 years	1	12	2083.39080263529	13	5.3	0	0	Q2
1282	3626	1-5drinks/month	0	96.5	88.7	5	91	41	36	4.8	60	97.6	4.7	139	108	82	Non-Coronary Heart Disease	0	0	10.2462631019095	never	Some college or AA	obese	30.51	Non-Hispanic white	male	<60 years	2	5	9746.03636291765	18	5.2	0	0	Q1
1283	3628	non-drinks/month	1	109.4	93.4	1.47	137	36	65	4.9	317	145.7	4.5	237	128	70	Non-Coronary Heart Disease	0	0	11.3199337170145	former	Less than 9th grade	obese	33.65	Mexican American	female	>=60 years	1	3	293.021670588235	13	7.3	0	0	Q3
1284	3631	non-drinks/month	0	73.7	51	5	86	54	21	4	68	87	4.5	152	102	66	Non-Coronary Heart Disease	0	0	10.3200642192864	never	Some college or AA	normal	20.56	Other Hispanic	female	<60 years	2	7	5788.79801487059	14	4.8	0	0	Q2
1285	3633	non-drinks/month	0	75.4	61.8	4.24	68	54	23	4.2	59	87.1	4.7	131	108	81	Non-Coronary Heart Disease	0	0	9.59129189728369	never	Some college or AA	normal	21.61	Non-Hispanic white	female	<60 years	2	1	6888.47367849412	15	5.5	0	0	Q1
1286	3635	1-5drinks/month	0	99.8	82.3	1.95	138	49	58	9.4	141	103	4.7	213	126	88	Non-Coronary Heart Disease	0	0	11.0009609654257	current	Some college or AA	overweight	27.4	Non-Hispanic white	male	<60 years	3	1	5865.56379708235	26	5	0	0	Q3
1287	3645	1-5drinks/month	0	90.3	83.4	1.77	107	49	28	3.2	33	87.6	4.3	153	108	68	Non-Coronary Heart Disease	1	0	9.88791501325494	never	Some college or AA	obese	34.23	Non-Hispanic Black	female	<60 years	1	8	3157.18054174118	7	4.7	0	0	Q1
1288	3646	5-10drinks/month	0	73	46.3	0.65	82	89	50	2.1	42	77.6	4.5	179	96	65	Non-Coronary Heart Disease	0	0	10.7283359485347	never	High school graduate/ GED	normal	20.58	Mexican American	female	<60 years	2	13	906.817549929412	13	4.9	0	0	Q2
1289	3649	1-5drinks/month	0	106.5	98.6	2.69	211	42	50	5.4	164	90.4	4.9	265	118	78	Non-Coronary Heart Disease	1	0	10.7253420206745	former	Some college or AA	overweight	29.6	Non-Hispanic white	male	<60 years	1	12	7480.84571444706	11	5.2	0	0	Q2
1290	3652	non-drinks/month	0	115.7	97	3.71	134	59	66	6.8	144	103	4.3	224	145	102	Non-Coronary Heart Disease	0	0	11.747555130596	never	High school graduate/ GED	obese	33.68	Non-Hispanic white	male	>=60 years	2	8	4203.7195424	16	6.2	0	0	Q4
1291	3655	non-drinks/month	0	72.4	53	3.45	109	75	47	4	46	92.6	4	189	114	68	Non-Coronary Heart Disease	0	0	9.94490482988509	never	High school graduate/ GED	normal	21.47	Non-Hispanic Black	female	<60 years	2	7	2408.11217035294	11	4.9	0	0	Q1
1292	3659	1-5drinks/month	0	86	63.3	2.72	95	56	39	4.6	66	93	4.5	175	92	53	Non-Coronary Heart Disease	0	0	10.8092757545579	current	Some college or AA	normal	23.14	Non-Hispanic white	female	<60 years	1	5	5971.29001995294	10	5	0	0	Q2
1293	3661	non-drinks/month	0	68.2	60.7	1.61	94	62	22	4.2	35	93	4.5	161	114	65	Non-Coronary Heart Disease	1	0	8.75366715340602	never	High school graduate/ GED	normal	20	Non-Hispanic Black	male	<60 years	2	7	2495.5754592	11	5.1	0	0	Q1
1294	3664	1-5drinks/month	0	88.7	62.2	0.96	215	56	82	4.7	144	96.2	4.3	294	170	72	Non-Coronary Heart Disease	1	0	11.2467858931361	never	Less than 9th grade	overweight	29.42	Other Hispanic	female	>=60 years	2	7	1833.66012837647	19	5.3	0	0	Q3
1295	3668	non-drinks/month	0	89.2	60.6	1.08	148	61	79	4.1	136	93.2	3.9	232	166	62	Non-Coronary Heart Disease	0	0	11.4585204005132	never	High school graduate/ GED	normal	23.47	Other Hispanic	female	>=60 years	2	7	6286.74938597647	13	5.3	0	0	Q4
1296	3677	10+drinks/month	0	82.4	65.5	5	74	66	36	3.6	103	94	4.6	169	116	71	Non-Coronary Heart Disease	0	0	10.1813780017868	never	College graduate or above	normal	23.51	Non-Hispanic white	female	<60 years	1	8	8063.13434503529	12	5.1	0	0	Q1
1297	3678	non-drinks/month	0	80	54.9	1.63	109	53	69	5	149	92.1	4.4	183	153	69	Non-Coronary Heart Disease	0	0	10.7970177357189	former	Less than 9th grade	normal	22.39	Mexican American	female	>=60 years	1	3	289.914393223529	13	5.1	0	0	Q2
1298	3681	non-drinks/month	0	92.9	81.4	2.05	40	55	50	6.1	45	112.8	4.2	100	126	94	Non-Coronary Heart Disease	1	0	10.2968292631612	never	College graduate or above	overweight	25.87	Non-Hispanic Black	male	<60 years	2	8	2187.79436442353	12	6	0	0	Q1
1299	3685	1-5drinks/month	0	92.4	83.1	3.53	81	52	34	4.5	41	99.5	4.6	134	126	72	Non-Coronary Heart Disease	0	0	10.1361133687339	never	Some college or AA	overweight	27.42	Non-Hispanic Black	male	<60 years	2	4	2433.31449110588	10	4.8	0	0	Q1
1300	3686	non-drinks/month	0	90	70.6	0.79	156	36	61	5.6	117	99.3	4.5	203	138	73	Coronary Heart Disease	1	1	10.71125007583	never	9–11th grade (12th grade with no diploma)	overweight	26.47	Mexican American	male	>=60 years	1	5	836.745537694118	14	4.9	0	0	Q2
1301	3687	non-drinks/month	0	106.3	82.8	0.07	88	42	57	4.2	319	97	4.2	197	186	69	Non-Coronary Heart Disease	1	0	11.682024053662	never	Less than 9th grade	obese	33.85	Non-Hispanic white	female	<60 years	1	1	8813.26594842353	10	5.3	0	0	Q4
1302	3688	10+drinks/month	0	93.6	78.3	2.22	165	72	35	5.2	71	90.7	5.1	257	110	62	Non-Coronary Heart Disease	0	0	10.5777906564846	never	High school graduate/ GED	normal	24.71	Non-Hispanic Black	male	<60 years	1	9	3316.59962315294	14	4.7	0	0	Q2
1303	3689	non-drinks/month	0	110.4	87.6	1.17	166	48	62	5.1	117	103.1	4.6	221	136	90	Non-Coronary Heart Disease	0	0	11.795518071511	never	Less than 9th grade	obese	36.23	Non-Hispanic Black	female	>=60 years	1	5	2082.50211482353	10	5	0	0	Q4
1304	3690	1-5drinks/month	1	102.2	82.8	2.73	73	42	69	7	120	105.3	3.1	147	141	78	Non-Coronary Heart Disease	0	0	11.2314473968416	former	Some college or AA	overweight	28.28	Non-Hispanic Black	male	>=60 years	2	9	788.803166494118	10	7.3	0	0	Q3
1305	3695	non-drinks/month	0	92	68.2	0.69	115	57	75	3.1	76	95	4.8	186	162	85	Non-Coronary Heart Disease	0	0	11.1402680330191	never	9–11th grade (12th grade with no diploma)	overweight	28.1	Non-Hispanic white	female	>=60 years	1	11	6374.90889938824	17	5.4	0	0	Q3
1306	3697	1-5drinks/month	0	83.4	72.1	4.97	139	37	21	5	99	93.3	5.5	183	130	72	Non-Coronary Heart Disease	1	0	9.82196581559226	never	High school graduate/ GED	normal	22.63	Non-Hispanic white	male	<60 years	1	6	9652.19224696471	20	5	0	0	Q1
1307	3699	5-10drinks/month	0	76.2	58.9	0.89	59	76	38	6.4	90	82.2	5.2	152	111	70	Non-Coronary Heart Disease	1	0	9.92881283328667	current	Some college or AA	underweight	18.47	Non-Hispanic white	male	<60 years	1	2	12418.8128888471	4	4.8	0	0	Q1
1308	3702	1-5drinks/month	0	85.3	63.9	3.56	150	40	58	6.2	296	104	4	252	109	60	Non-Coronary Heart Disease	0	0	10.6708398526634	current	9–11th grade (12th grade with no diploma)	normal	24.53	Non-Hispanic white	female	<60 years	2	12	7533.33354767059	16	6	0	1	Q2
1309	3705	1-5drinks/month	0	81.9	71.5	0.38	94	34	27	4.9	145	97	4.5	155	115	57	Non-Coronary Heart Disease	0	0	9.68569704630117	never	Some college or AA	normal	21.12	Non-Hispanic Black	male	<60 years	2	7	2300.44282654118	10	4.5	0	0	Q1
1310	3709	non-drinks/month	0	81.2	53.6	1.14	118	57	47	3.3	127	104	4.6	209	115	62	Non-Coronary Heart Disease	0	0	11.0910748035755	never	Less than 9th grade	normal	22.78	Mexican American	female	<60 years	2	2	1017.47970164706	14	5.1	0	0	Q3
1311	3711	non-drinks/month	0	99.5	81.9	1.99	125	43	66	5.9	128	91	4.9	191	124	68	Non-Coronary Heart Disease	0	0	10.9946429401856	never	9–11th grade (12th grade with no diploma)	overweight	28.04	Mexican American	male	>=60 years	1	12	281.859284141176	13	5.3	0	0	Q3
1312	3715	1-5drinks/month	0	67.7	54.7	1.52	83	76	25	3.6	62	86.7	4.8	166	102	59	Non-Coronary Heart Disease	1	0	9.15366481386991	current	Some college or AA	normal	19.61	Mexican American	female	<60 years	1	4	2142.89208432941	10	4.6	0	0	Q1
1313	3718	non-drinks/month	0	87.1	64.5	2.22	146	53	67	4.6	143	99	4	233	108	64	Non-Coronary Heart Disease	0	0	10.8452182868729	never	9–11th grade (12th grade with no diploma)	overweight	27.02	Non-Hispanic white	female	>=60 years	1	2	6293.22985411765	13	5.7	0	0	Q2
1314	3720	non-drinks/month	0	94	77.6	5	141	59	29	4.7	90	93	4.6	213	127	80	Non-Coronary Heart Disease	1	0	10.6708003158827	never	College graduate or above	overweight	27.82	Non-Hispanic white	female	<60 years	2	8	6618.66991774118	14	5.1	0	0	Q2
1315	3721	1-5drinks/month	0	86.8	74.4	2.93	116	67	26	4.8	54	89.4	4.5	185	122	76	Non-Coronary Heart Disease	0	0	10.0631340379957	never	9–11th grade (12th grade with no diploma)	overweight	25.59	Mexican American	male	<60 years	1	10	2039.26795727059	17	5.1	0	0	Q1
1316	3724	1-5drinks/month	0	86	69.6	2.64	95	64	45	5.6	74	104.6	4.4	179	102	71	Non-Coronary Heart Disease	0	0	10.3084609819358	never	College graduate or above	normal	22.55	Non-Hispanic white	male	<60 years	2	9	6223.53823002353	19	5.5	0	0	Q1
1317	3725	non-drinks/month	0	120.8	128.2	2.18	121	44	35	5.2	87	97	4	176	136	76	Non-Coronary Heart Disease	0	0	10.668980508268	never	High school graduate/ GED	obese	49.03	Non-Hispanic Black	female	<60 years	1	7	2428.95083275294	14	5.7	0	0	Q2
1318	3727	1-5drinks/month	0	86	64.8	5	128	53	62	4.8	85	95.1	4.6	206	132	56	Non-Coronary Heart Disease	0	0	10.683435892499	never	College graduate or above	normal	22.5	Non-Hispanic white	female	>=60 years	1	8	4614.66720263529	18	5.4	0	0	Q2
1319	3729	5-10drinks/month	0	93.8	75.9	5	148	25	43	7.7	452	117	5.1	262	134	78	Non-Coronary Heart Disease	0	0	10.7666835945812	current	High school graduate/ GED	overweight	25.13	Non-Hispanic white	male	<60 years	1	10	11209.8250927059	13	5.3	0	0	Q2
1320	3732	1-5drinks/month	0	74.8	58.3	0.3	96	59	21	3.2	76	86.8	5	182	107	70	Non-Coronary Heart Disease	1	0	9.79641829041383	never	Some college or AA	normal	20.24	Mexican American	female	<60 years	2	2	1865.67185261176	10	5.2	0	0	Q1
1321	3736	non-drinks/month	0	114.5	110.6	1.66	82	58	26	3.3	133	98	3.8	165	96	57	Non-Coronary Heart Disease	1	0	10.8874938624083	never	Some college or AA	obese	39.19	Non-Hispanic Black	female	<60 years	2	8	5132.4123328	5	5	0	0	Q3
1322	3737	1-5drinks/month	0	96.1	82.1	3.37	108	66	66	7.1	95	80	4.2	191	176	109	Non-Coronary Heart Disease	0	0	10.6060045503156	never	Less than 9th grade	overweight	28.28	Non-Hispanic Black	male	>=60 years	2	11	1213.92291689412	18	5.4	0	0	Q2
1323	3740	10+drinks/month	0	86.4	64	1.17	88	53	43	4.6	71	92.8	4.4	152	128	78	Non-Coronary Heart Disease	1	0	10.8	former	9–11th grade (12th grade with no diploma)	overweight	25.03	Other Hispanic	male	<60 years	2	9	1523.93577637647	13	4.8	0	0	Q2
1324	3742	non-drinks/month	0	126.5	133.7	2.9	177	43	29	8.5	180	99	4.4	254	127	93	Non-Coronary Heart Disease	1	0	10.9401889258018	never	9–11th grade (12th grade with no diploma)	obese	41.91	Non-Hispanic Black	male	<60 years	2	7	2838.39452517647	13	5.6	0	0	Q3
1325	3743	non-drinks/month	1	84.7	43	0.32	53	68	76	5	158	470	3.7	166	110	18	Non-Coronary Heart Disease	0	0	12.9166289071716	former	Less than 9th grade	normal	20.79	Mexican American	female	>=60 years	1	4	378.926353882353	22	12.7	0	0	Q4
1326	3747	non-drinks/month	0	108.9	114.1	2.71	104	45	38	6.5	106	91.9	4.2	162	118	84	Non-Coronary Heart Disease	1	0	10.1949489994207	never	College graduate or above	obese	42.58	Mexican American	female	<60 years	1	4	3462.35848470588	14	5.2	0	0	Q1
1327	3748	10+drinks/month	0	90.8	75.9	5	99	60	57	4.2	365	98	4.1	220	130	74	Non-Coronary Heart Disease	0	0	10.4223333730061	former	College graduate or above	overweight	27.35	Non-Hispanic white	female	<60 years	2	7	6289.75083745882	15	5.1	0	0	Q2
1328	3750	1-5drinks/month	0	96.6	79.8	5	173	51	62	5.2	113	96.2	4.4	237	139	72	Non-Coronary Heart Disease	0	0	10.8137339575774	former	Some college or AA	overweight	29.38	Non-Hispanic white	female	>=60 years	1	11	5879.60500197647	20	5.7	0	0	Q2
1329	3751	1-5drinks/month	0	80.2	66.3	4.62	112	81	27	4.5	58	84.2	4.5	205	98	67	Non-Coronary Heart Disease	0	0	9.84957755332095	never	College graduate or above	overweight	25.77	Non-Hispanic white	female	<60 years	3	1	3727.41720583529	22	5.4	0	0	Q1
1330	3752	non-drinks/month	0	83	67.7	3.33	67	47	42	3.6	66	82.5	4.5	119	106	76	Non-Coronary Heart Disease	1	0	10.0875048847865	never	College graduate or above	overweight	25.14	Non-Hispanic white	female	<60 years	1	9	7417.43187689412	7	4.7	0	0	Q1
1331	3753	non-drinks/month	0	89.7	66.7	3.56	157	57	84	6.4	106	87.4	4.2	225	154	88	Non-Coronary Heart Disease	0	0	10.9832160355134	never	High school graduate/ GED	overweight	29.29	Non-Hispanic white	female	>=60 years	1	1	2311.22528922353	8	5.3	0	0	Q3
1332	3755	non-drinks/month	0	87.5	76.5	1.57	119	60	32	3.9	159	100	4.5	207	132	82	Non-Coronary Heart Disease	0	0	10.004084133313	never	Less than 9th grade	obese	34.88	Mexican American	female	<60 years	1	6	1997.26323482353	16	5.7	0	0	Q1
1333	3757	5-10drinks/month	0	100	87.7	5	132	48	76	6.4	89	97.2	4.4	188	131	73	Coronary Heart Disease	0	1	10.6782529244635	never	College graduate or above	overweight	26.48	Non-Hispanic white	male	>=60 years	1	5	4128.13455209412	19	5.4	0	0	Q2
1334	3760	non-drinks/month	0	86.4	65.8	4.49	76	52	36	3.7	61	77.7	4.3	137	92	57	Non-Coronary Heart Disease	0	0	10.6512553307852	never	Some college or AA	normal	23.97	Non-Hispanic Black	female	<60 years	1	7	3572.82130936471	13	5.4	0	0	Q2
1335	3769	10+drinks/month	0	112.3	75	2.71	170	55	80	5.2	228	104.3	4.2	262	120	56	Non-Coronary Heart Disease	1	0	12.967287045999	current	High school graduate/ GED	obese	32.33	Non-Hispanic Black	female	>=60 years	1	9	1656.59910870588	10	5.8	0	0	Q4
1336	3770	1-5drinks/month	0	90.4	67.7	5	96	68	31	2.7	71	92	4.1	173	109	65	Non-Coronary Heart Disease	1	0	10.9868727901771	current	College graduate or above	overweight	25.23	Other Hispanic	female	<60 years	2	8	8222.68575849412	7	5	0	0	Q3
1337	3774	non-drinks/month	0	65.2	45.6	5	126	52	65	3	153	103.7	4.4	203	119	75	Non-Coronary Heart Disease	0	0	9.65528670747321	never	Some college or AA	normal	19.45	Non-Hispanic white	female	>=60 years	2	7	4215.18822023529	11	5.5	0	0	Q1
1338	3780	1-5drinks/month	1	96.5	78.4	1.08	81	34	66	8.1	76	84	4.8	127	119	78	Coronary Heart Disease	0	1	10.8985640787946	never	Less than 9th grade	overweight	25.22	Mexican American	male	>=60 years	1	4	292.871359811765	23	6.9	1	0	Q3
1339	3785	non-drinks/month	0	88.3	71.1	5	90	54	56	4.4	178	99	4.5	176	118	74	Non-Coronary Heart Disease	0	0	10.4719100521656	never	College graduate or above	overweight	27.09	Non-Hispanic Black	male	<60 years	1	1	2016.63410277647	11	5.3	0	0	Q2
1340	3792	non-drinks/month	0	89.3	73.1	1.02	133	67	63	9.4	108	89	4.5	211	132	73	Non-Coronary Heart Disease	0	0	10.4446230414887	never	High school graduate/ GED	overweight	28.84	Non-Hispanic Black	female	>=60 years	2	9	898.238367247059	21	5.9	0	0	Q2
1341	3793	non-drinks/month	0	76.7	52.4	0.37	99	73	25	4.8	124	84.4	5	197	105	67	Non-Coronary Heart Disease	0	0	10.5957016346144	never	High school graduate/ GED	normal	20.12	Mexican American	female	<60 years	1	3	2175.07152828235	14	4.9	0	0	Q2
1342	3797	10+drinks/month	0	123.5	113	5	111	58	68	6.6	69	109.4	4.1	169	127	86	Non-Coronary Heart Disease	0	0	11.6179027245374	former	College graduate or above	obese	37.67	Non-Hispanic white	male	>=60 years	1	5	4373.4380288	18	5.2	0	0	Q4
1343	3799	10+drinks/month	0	104.9	92.5	3.6	180	84	70	6.2	92	104.1	4.3	265	135	73	Non-Coronary Heart Disease	0	0	10.9069826382126	former	Some college or AA	overweight	25.98	Non-Hispanic white	male	>=60 years	3	1	2861.87525101176	18	4.9	0	0	Q3
1344	3802	1-5drinks/month	0	108	94.7	0.89	189	52	73	8.7	97	95.4	4.1	258	153	86	Non-Coronary Heart Disease	0	0	11.0981033797331	never	9–11th grade (12th grade with no diploma)	overweight	29.72	Non-Hispanic Black	male	>=60 years	2	5	928.756255811765	13	5.5	0	0	Q3
1345	3807	10+drinks/month	0	104.2	73.9	0.89	158	44	40	4.3	154	87.7	4.6	235	108	60	Non-Coronary Heart Disease	0	0	12.1211967236545	current	9–11th grade (12th grade with no diploma)	overweight	26.47	Non-Hispanic white	male	<60 years	1	12	4130.08700009412	17	5.2	0	0	Q4
1346	3809	1-5drinks/month	0	104.2	79.5	1.32	25	50	83	6.5	68	91	4.4	88	129	0	Coronary Heart Disease	0	1	11.6864916912782	former	Less than 9th grade	overweight	25.46	Non-Hispanic Black	male	>=60 years	2	5	1111.21620084706	14	5.3	1	0	Q4
1347	3814	non-drinks/month	0	102.4	75.1	1.08	49	41	76	10.4	399	94.7	4	163	123	56	Coronary Heart Disease	0	1	11.8162586313355	never	High school graduate/ GED	overweight	29.52	Non-Hispanic white	female	>=60 years	1	7	5049.45909063529	34	5.3	1	1	Q4
1348	3815	1-5drinks/month	1	111.5	100.3	3.24	99	37	44	5.3	172	119	4.7	170	124	15	Non-Coronary Heart Disease	0	0	11.1333125374182	former	College graduate or above	obese	38.17	Mexican American	female	<60 years	1	5	1044.15729675294	12	7.2	0	0	Q3
1349	3816	1-5drinks/month	0	107.5	92.44	5	178	45	54	6.6	105	103.8	4.5	238	125	97	Non-Coronary Heart Disease	0	0	11.1809446061022	never	Some college or AA	overweight	29.04	Mexican American	male	<60 years	2	3	1092.23540912941	15	5.3	0	0	Q3
1350	3819	1-5drinks/month	0	97.1	80.5	0.44	68	53	21	3.2	54	86.7	4.6	137	114	75	Non-Coronary Heart Disease	0	0	10.8223428882134	current	9–11th grade (12th grade with no diploma)	overweight	28.35	Mexican American	female	<60 years	2	6	1638.17701421176	15	5.3	0	0	Q2
1351	3824	1-5drinks/month	0	92.6	71.9	2.63	147	53	27	5.9	131	85.6	4.3	234	99	67	Non-Coronary Heart Disease	0	0	10.9206010421131	former	Some college or AA	overweight	25.75	Non-Hispanic white	female	<60 years	2	11	7650.87866315294	10	4.6	0	0	Q3
1352	3825	non-drinks/month	0	89.5	72.3	1.25	123	45	35	5.5	186	91.9	4.6	198	107	77	Non-Coronary Heart Disease	1	0	10.5257702595772	never	High school graduate/ GED	overweight	28.71	Other Hispanic	female	<60 years	1	11	6126.53565703529	11	5.1	0	0	Q2
1353	3829	non-drinks/month	0	87.1	62.5	1.14	174	66	85	4.8	94	106	4.2	255	179	83	Non-Coronary Heart Disease	0	0	11.0173753680266	never	High school graduate/ GED	normal	24.85	Non-Hispanic white	female	>=60 years	1	1	11273.4269240471	23	5.8	0	0	Q3
1354	3835	5-10drinks/month	0	105.7	98.8	0.45	168	34	34	6.8	120	114.3	4.3	223	136	96	Non-Coronary Heart Disease	1	0	10.6339965483864	current	9–11th grade (12th grade with no diploma)	obese	32.15	Non-Hispanic Black	male	<60 years	2	5	2960.76526776471	11	5.7	0	0	Q2
1355	3840	10+drinks/month	0	99.5	82.4	3.31	171	48	57	7.5	143	105.7	4.6	238	135	76	Non-Coronary Heart Disease	0	0	10.9612346498259	former	Some college or AA	normal	24.58	Non-Hispanic white	male	<60 years	2	6	6843.95799510588	10	5.1	0	0	Q3
1356	3841	5-10drinks/month	0	94.6	72.4	2.49	108	52	37	5.5	135	105.2	4.8	177	143	81	Non-Coronary Heart Disease	0	0	11.1178767001816	current	9–11th grade (12th grade with no diploma)	overweight	26.76	Non-Hispanic white	male	<60 years	1	5	11703.4412118588	13	4.6	0	0	Q3
1357	3845	1-5drinks/month	0	91.9	60.7	0.49	114	41	76	5.3	90	116.8	4.4	186	178	70	Non-Coronary Heart Disease	0	0	11.79563066566	former	Less than 9th grade	normal	22.68	Mexican American	male	>=60 years	1	4	307.566048376471	13	5.8	0	0	Q4
1358	3848	10+drinks/month	0	77.4	58.2	0.84	127	54	53	5.2	129	99.1	4.2	217	95	75	Non-Coronary Heart Disease	0	0	10.145640473551	current	Less than 9th grade	normal	22.91	Other/multiracial	female	<60 years	2	9	4785.79767774118	9	5.3	0	0	Q1
1359	3849	1-5drinks/month	0	92.5	66.7	1.82	166	59	85	4.4	158	105	4.2	258	148	0	Non-Coronary Heart Disease	0	0	11.3260588994982	former	9–11th grade (12th grade with no diploma)	overweight	26.45	Non-Hispanic white	female	>=60 years	2	5	2698.2691168	16	5.5	0	0	Q3
1360	3852	non-drinks/month	0	98	81.9	4.32	121	34	47	5.3	80	108.2	4.5	171	107	71	Non-Coronary Heart Disease	1	0	10.8288945541527	former	High school graduate/ GED	overweight	26.38	Mexican American	male	<60 years	1	3	1413.18669364706	17	5.7	0	0	Q2
1361	3856	non-drinks/month	0	85	63.6	0.32	79	63	39	3	80	109	4.1	161	128	78	Non-Coronary Heart Disease	1	0	10.6583595797298	current	High school graduate/ GED	normal	24.63	Mexican American	female	<60 years	2	10	1892.23448790588	12	5.5	0	0	Q2
1362	3870	1-5drinks/month	0	108.6	92.5	0.89	151	34	62	9.8	157	97	4.5	218	158	76	Non-Coronary Heart Disease	1	0	11.291690319446	former	High school graduate/ GED	overweight	28.45	Non-Hispanic Black	male	>=60 years	1	10	1100.12632376471	14	5.7	0	1	Q3
1363	3878	1-5drinks/month	0	88.8	74.2	2.69	133	45	45	3.8	122	98.1	4.6	200	132	66	Non-Coronary Heart Disease	0	0	10.3088688167191	never	High school graduate/ GED	overweight	29.06	Other Hispanic	female	<60 years	2	10	11580.9836192	13	5.4	0	0	Q1
1364	3880	1-5drinks/month	0	102.5	88	4.13	320	41	65	4.7	149	93.9	4.3	282	110	79	Non-Coronary Heart Disease	1	0	10.926536713225	former	High school graduate/ GED	obese	30.38	Non-Hispanic white	female	>=60 years	1	12	5778.12981251765	10	5.1	0	0	Q3
1365	3884	non-drinks/month	0	105.8	94.1	1.68	136	30	57	4.1	187	124.6	4.2	200	124	66	Non-Coronary Heart Disease	0	0	10.9066369249045	current	9–11th grade (12th grade with no diploma)	obese	32.33	Non-Hispanic Black	female	<60 years	2	4	2309.39598814118	6	6.2	0	0	Q3
1366	3888	1-5drinks/month	0	105	86.9	1.6	144	44	62	7.6	115	93.5	4.2	207	98	58	Coronary Heart Disease	1	1	11.2636568430311	former	9–11th grade (12th grade with no diploma)	overweight	29.79	Non-Hispanic white	male	>=60 years	1	1	5140.26747632941	27	5.6	1	0	Q3
1367	3889	non-drinks/month	0	87.2	62.1	1.24	119	49	83	4.9	86	108	4.6	189	135	67	Non-Coronary Heart Disease	0	0	11.065490886844	never	9–11th grade (12th grade with no diploma)	normal	21.31	Non-Hispanic white	male	>=60 years	2	1	1643.29692856471	18	6.3	0	0	Q3
1368	3890	1-5drinks/month	0	84.3	68	0.92	170	55	71	3.4	154	90.8	4.3	248	115	65	Non-Coronary Heart Disease	0	0	10.2228765952814	former	9–11th grade (12th grade with no diploma)	overweight	28.01	Mexican American	female	>=60 years	1	4	623.298037835294	13	5.1	0	0	Q1
1369	3892	1-5drinks/month	0	102.2	73.3	1.38	143	39	66	6.2	228	100.9	4.6	214	120	75	Non-Coronary Heart Disease	0	0	11.9371021001092	never	9–11th grade (12th grade with no diploma)	overweight	28.28	Other Hispanic	male	>=60 years	2	9	3036.02106183529	13	6.2	0	0	Q4
1370	3893	1-5drinks/month	0	104.1	87.8	5	133	42	51	8	160	112.1	4.2	209	142	92	Non-Coronary Heart Disease	0	0	11.10972915982	former	College graduate or above	obese	31.03	Other/multiracial	male	<60 years	2	9	4240.7525824	12	6.2	0	0	Q3
1371	3894	non-drinks/month	0	104.6	87	0.56	119	51	61	5.1	112	83.1	4.3	186	152	57	Non-Coronary Heart Disease	0	0	11.2142971144033	never	Less than 9th grade	obese	32.47	Non-Hispanic Black	female	>=60 years	1	7	1303.82557609412	55	5.5	1	0	Q3
1372	3897	1-5drinks/month	0	130.1	117	1.62	131	50	63	4.3	182	107	4.6	214	122	72	Non-Coronary Heart Disease	0	0	12.027749254817	never	Less than 9th grade	obese	47.59	Mexican American	female	>=60 years	1	12	412.110829552941	14	5.7	0	0	Q4
1373	3902	non-drinks/month	0	105.6	89.6	0.06	73	54	23	6.3	69	93	4.5	144	117	57	Non-Coronary Heart Disease	0	0	11.1560361624164	never	Less than 9th grade	obese	36.77	Mexican American	female	<60 years	2	12	1307.7867008	19	5.2	0	0	Q3
1374	3903	non-drinks/month	1	113.2	109.6	0.36	119	30	29	3.9	317	330.6	4.5	209	124	70	Non-Coronary Heart Disease	0	0	10.8128741865973	former	9–11th grade (12th grade with no diploma)	obese	42.6	Mexican American	female	<60 years	1	5	2025.12567642353	13	10.3	0	0	Q2
1375	3908	non-drinks/month	0	89.2	61.8	0.65	138	37	38	4.2	542	108	4.4	271	116	80	Non-Coronary Heart Disease	0	0	11.3467272843197	never	Less than 9th grade	overweight	25.14	Mexican American	female	<60 years	1	6	1903.50782757647	15	5.4	0	0	Q3
1376	3909	non-drinks/month	0	77	42.7	1.1	187	43	85	3.7	122	107	4.2	262	136	60	Non-Coronary Heart Disease	0	0	11.7835673298197	never	Less than 9th grade	normal	18.73	Non-Hispanic white	female	>=60 years	1	7	2395.05344244706	11	5.5	0	0	Q4
1377	3910	non-drinks/month	0	69	41.5	1.07	50	48	24	2.9	65	80.5	4.1	109	112	75	Non-Coronary Heart Disease	0	0	10.7108772547474	never	9–11th grade (12th grade with no diploma)	normal	19.02	Non-Hispanic Black	female	<60 years	1	7	2344.67482635294	8	5.1	0	0	Q2
1378	3911	1-5drinks/month	0	96	90.8	1.82	165	44	32	5.4	105	89.3	4.5	230	105	57	Non-Coronary Heart Disease	1	0	10.0746115238667	never	College graduate or above	obese	30.55	Other Hispanic	male	<60 years	1	2	12787.0908180706	13	5	0	0	Q1
1379	3914	1-5drinks/month	0	89.4	79.2	1.71	168	65	58	4.2	85	96	4.6	240	130	76	Non-Coronary Heart Disease	0	0	10.0455779507023	current	High school graduate/ GED	overweight	25.31	Non-Hispanic white	male	<60 years	2	1	6935.67206437647	11	5.5	0	0	Q1
1380	3915	1-5drinks/month	0	95.2	81.6	5	116	58	59	5.8	242	91.8	3.8	214	126	84	Non-Coronary Heart Disease	1	0	10.5388171379271	former	Some college or AA	obese	32.48	Non-Hispanic white	female	<60 years	2	8	6970.95022249412	16	5.2	0	0	Q2
1381	3919	5-10drinks/month	0	88.1	75.8	3.88	114	52	39	5.6	104	87.6	4.6	182	131	71	Non-Coronary Heart Disease	0	0	10.1190864355552	former	Some college or AA	overweight	26.73	Non-Hispanic white	male	<60 years	2	12	8720.53700329412	16	5.2	0	0	Q1
1382	3921	5-10drinks/month	0	92	78	5	158	37	48	8.2	125	97.7	4.7	223	118	82	Non-Coronary Heart Disease	0	0	10.4169487141303	never	College graduate or above	overweight	26.89	Non-Hispanic white	male	<60 years	1	8	9442.93641807059	15	4.8	0	0	Q2
1383	3923	1-5drinks/month	1	102.9	64.3	4	121	38	78	6.7	243	111	4.9	209	124	64	Non-Coronary Heart Disease	0	0	12.8324590870511	former	Some college or AA	overweight	25.12	Mexican American	female	>=60 years	2	13	371.6544672	15	5.7	0	0	Q4
1384	3924	10+drinks/month	0	89	63.14	3.56	96	61	84	5.2	89	93	4.7	175	123	79	Non-Coronary Heart Disease	0	0	11.2005079300183	current	High school graduate/ GED	normal	20.25	Non-Hispanic white	male	>=60 years	2	11	1653.06565458824	24	5.1	0	0	Q3
1385	3925	1-5drinks/month	1	112.6	86.6	0.96	115	33	64	6.2	94	129.3	3.7	166	119	55	Coronary Heart Disease	0	1	12.0998349004826	former	Less than 9th grade	obese	35.49	Other Hispanic	female	>=60 years	2	9	1138.0321504	13	6.5	1	1	Q4
1386	3926	non-drinks/month	0	108	77.2	0	47	33	21	4.5	202	78.4	4.4	122	116	56	Non-Coronary Heart Disease	0	0	12.2917892473616	never	Less than 9th grade	obese	38.34	Mexican American	female	<60 years	2	9	897.586809035294	11	5.5	0	0	Q4
1387	3935	10+drinks/month	0	105.5	90.84	2.67	164	61	65	6	194	102.8	4.4	261	140	90	Non-Coronary Heart Disease	0	0	11.0691404210509	never	Some college or AA	obese	34.74	Non-Hispanic white	female	>=60 years	2	3	4702.98571105882	13	5.3	0	0	Q3
1388	3936	1-5drinks/month	0	78.7	59.1	2.08	123	58	45	3.7	78	93	4.7	197	120	75	Non-Coronary Heart Disease	0	0	10.2371953778727	never	Some college or AA	normal	24.32	Mexican American	female	<60 years	2	13	906.817549929412	10	5	0	0	Q1
1389	3937	non-drinks/month	1	125.5	113.3	3.82	104	27	63	7.5	425	128.8	4.2	220	131	87	Non-Coronary Heart Disease	0	0	11.7904062904661	former	9–11th grade (12th grade with no diploma)	obese	36.41	Non-Hispanic white	male	>=60 years	2	1	4648.84264282353	13	6.4	0	0	Q4
1390	3942	1-5drinks/month	0	70.8	61.8	1.13	105	71	22	3	98	86.2	4.3	192	118	82	Non-Coronary Heart Disease	1	0	9.00614676827168	current	High school graduate/ GED	normal	20.77	Non-Hispanic white	female	<60 years	1	11	17933.0721268706	13	4.9	0	0	Q1
1391	3943	5-10drinks/month	0	104.5	97.5	2.25	138	32	22	6.3	146	94.3	4.9	196	122	79	Non-Coronary Heart Disease	1	0	10.5831263860243	former	9–11th grade (12th grade with no diploma)	overweight	27.88	Mexican American	male	<60 years	1	3	2726.53065261176	12	5.2	0	0	Q2
1392	3945	1-5drinks/month	1	112.6	83	2.89	139	30	61	4.6	186	108	4.3	200	222	92	Non-Coronary Heart Disease	0	0	12.3594556748391	never	9–11th grade (12th grade with no diploma)	obese	34.82	Non-Hispanic white	female	>=60 years	1	7	6312.83410898824	15	6	0	0	Q4
1393	3946	1-5drinks/month	1	109	88.8	1.78	115	66	61	5.4	87	91	4.4	198	122	70	Non-Coronary Heart Disease	0	0	11.5669808094007	former	9–11th grade (12th grade with no diploma)	obese	31.02	Mexican American	male	>=60 years	1	4	267.007412329412	22	5.1	0	0	Q4
1394	3949	non-drinks/month	0	93.3	86.2	3.6	132	55	52	4	76	86.3	4.3	207	142	72	Non-Coronary Heart Disease	0	0	10.0491195029327	never	Less than 9th grade	overweight	29.44	Other Hispanic	female	<60 years	2	9	1927.13593995294	10	5.5	0	0	Q1
1395	3954	10+drinks/month	0	85.7	62.2	5	96	69	38	5.3	205	94	4.4	203	132	68	Non-Coronary Heart Disease	1	0	10.8663985461304	current	College graduate or above	normal	21.47	Other/multiracial	male	<60 years	2	2	10748.0525611294	15	5.4	0	0	Q3
1396	3955	non-drinks/month	0	73.4	55.2	2.58	133	91	64	4	136	93.5	4	241	134	36	Non-Coronary Heart Disease	0	0	9.87930790276734	never	High school graduate/ GED	normal	21.73	Non-Hispanic white	female	>=60 years	1	10	5574.18283407059	9	4.8	0	0	Q1
1397	3956	1-5drinks/month	1	101.5	69.9	4.43	114	43	59	5.8	152	142	4.5	179	124	73	Non-Coronary Heart Disease	0	0	12.1402450875935	current	College graduate or above	overweight	27	Non-Hispanic white	female	<60 years	2	1	7691.67748065882	19	6.3	0	0	Q4
1398	3959	non-drinks/month	0	123.7	123.6	4.79	145	52	46	4.4	105	95.6	4.3	204	124	78	Non-Coronary Heart Disease	1	0	11.1265484722869	never	College graduate or above	obese	45.79	Non-Hispanic Black	female	<60 years	2	8	2612.49883068235	11	5.3	0	1	Q3
1399	3960	non-drinks/month	1	121.3	91.9	0.44	131	46	62	5.5	408	290.2	3.9	256	109	58	Coronary Heart Disease	0	1	12.6532778637161	never	Less than 9th grade	obese	33.92	Non-Hispanic white	male	>=60 years	1	11	4080.16174889412	27	8.1	0	0	Q4
1400	3963	1-5drinks/month	0	123.3	124.1	3.59	122	34	42	6.9	85	101	4.2	173	132	81	Non-Coronary Heart Disease	0	0	11.0682047835837	never	9–11th grade (12th grade with no diploma)	obese	38.01	Non-Hispanic Black	male	<60 years	1	7	2148.10329844706	12	5.7	0	0	Q3
1401	3965	1-5drinks/month	0	103.6	96.4	3.11	118	41	42	5.4	92	98	4.7	181	127	78	Non-Coronary Heart Disease	0	0	10.5516709262609	current	High school graduate/ GED	overweight	27.66	Non-Hispanic white	male	<60 years	2	1	9729.13925948235	11	5.5	0	0	Q2
1402	3966	1-5drinks/month	0	82.3	70.6	5	85	72	44	3.8	39	93.3	4.5	161	102	66	Non-Coronary Heart Disease	1	0	9.79484312489791	never	Some college or AA	normal	24.72	Non-Hispanic white	female	<60 years	3	1	8917.63198061176	17	4.8	0	0	Q1
1403	3967	10+drinks/month	0	94.5	85.8	1.78	109	47	53	8	126	88.9	4.2	180	101	72	Non-Coronary Heart Disease	1	0	10.2020668411929	former	College graduate or above	overweight	26.31	Non-Hispanic white	male	<60 years	1	11	8756.24037609412	14	5.2	0	0	Q1
1404	3973	5-10drinks/month	0	106	103.7	4.62	79	59	39	6.8	110	82.9	4.2	158	117	67	Non-Coronary Heart Disease	0	0	10.4091792441173	former	High school graduate/ GED	obese	36.92	Non-Hispanic Black	female	<60 years	1	4	8133.25021835294	13	5.2	0	0	Q2
1405	3976	10+drinks/month	0	107.6	118.5	4.24	112	38	27	7.9	179	99.7	4.7	186	122	66	Non-Coronary Heart Disease	1	0	9.88446336599794	former	Some college or AA	obese	35.15	Non-Hispanic Black	male	<60 years	2	8	2794.47936094118	9	5.5	0	0	Q1
1406	3977	non-drinks/month	0	94.1	81.1	1.46	121	32	20	6.6	132	84	4.8	180	116	70	Non-Coronary Heart Disease	0	0	10.449107478744	never	High school graduate/ GED	overweight	28.43	Non-Hispanic white	male	<60 years	2	2	7969.79801957647	12	4.8	0	0	Q2
1407	3981	1-5drinks/month	0	90.6	63.2	1.08	104	40	82	7.7	277	108.4	4.5	202	159	58	Non-Coronary Heart Disease	0	0	11.3964518129131	former	College graduate or above	overweight	26.2	Non-Hispanic white	female	>=60 years	1	1	2311.22528922353	21	5.3	0	0	Q3
1408	3983	10+drinks/month	0	96.3	84.3	5	111	77	53	5	80	97	4.9	202	135	93	Non-Coronary Heart Disease	1	0	10.4884786815525	never	College graduate or above	overweight	26.02	Non-Hispanic white	male	<60 years	2	8	6365.11462607059	17	5.1	0	0	Q2
1409	3984	10+drinks/month	0	90.5	85.8	4.32	142	45	41	5.9	271	113.1	4.3	231	97	68	Non-Coronary Heart Disease	1	0	9.77023332410538	current	9–11th grade (12th grade with no diploma)	overweight	26.51	Non-Hispanic white	male	<60 years	1	5	12159.5473810824	12	5.2	0	0	Q1
1410	3985	1-5drinks/month	1	108.3	84.9	4.03	122	45	75	6.7	51	143	4.5	179	155	53	Non-Coronary Heart Disease	0	0	11.7537002669229	never	College graduate or above	overweight	28.33	Mexican American	male	>=60 years	1	13	207.963587952941	16	7.4	0	0	Q4
1411	3986	non-drinks/month	0	76	66.8	3.13	119	48	22	6.8	51	86.2	4.6	169	117	59	Non-Coronary Heart Disease	0	0	9.29876690041553	never	9–11th grade (12th grade with no diploma)	normal	21.54	Non-Hispanic white	male	<60 years	3	1	4647.16033562353	12	5.1	0	0	Q1
1412	3989	non-drinks/month	0	93.7	67.8	1.36	114	29	53	6.1	433	117.5	4.1	231	111	70	Non-Coronary Heart Disease	0	0	11.3795409750288	former	9–11th grade (12th grade with no diploma)	normal	24.05	Mexican American	female	<60 years	1	10	816.412065505882	14	5.9	0	0	Q3
1413	3990	10+drinks/month	0	117.2	109.3	3.07	157	33	77	8.1	134	117.1	4.1	220	148	78	Non-Coronary Heart Disease	0	0	11.2103076342829	former	High school graduate/ GED	obese	31.66	Non-Hispanic white	male	>=60 years	2	1	3621.80516705882	17	5.2	0	0	Q3
1414	3991	1-5drinks/month	1	98.4	60.7	0.96	72	38	80	7.5	204	147.2	4.1	150	152	65	Non-Coronary Heart Disease	1	0	12.6299244559406	former	High school graduate/ GED	normal	23.89	Non-Hispanic white	female	>=60 years	1	7	9953.04452291765	14	6.2	0	0	Q4
1415	3992	non-drinks/month	0	84.8	67.5	3.84	143	48	30	4.8	124	97.1	5	229	130	61	Non-Coronary Heart Disease	1	0	10.3215273058751	never	Some college or AA	overweight	25.98	Other Hispanic	male	<60 years	1	8	8469.85778484706	14	4.7	0	0	Q2
1416	3993	10+drinks/month	0	103.8	91.1	5	185	52	47	5.9	84	83.2	4.6	243	110	72	Non-Coronary Heart Disease	1	0	10.8752228486952	former	College graduate or above	overweight	28.88	Non-Hispanic white	male	<60 years	1	8	9245.50555124706	17	5	0	0	Q3
1417	3995	non-drinks/month	0	85.2	60.7	5	144	66	49	4.4	173	94.4	4.2	233	124	83	Non-Coronary Heart Disease	0	0	10.9356662972169	never	College graduate or above	normal	22.27	Non-Hispanic white	female	<60 years	1	10	10197.7513515294	11	4.8	0	0	Q3
1418	3999	10+drinks/month	1	120.8	90.4	0.6	129	45	73	6.9	264	143	4.5	222	128	72	Non-Coronary Heart Disease	0	0	12.7052354897325	former	Less than 9th grade	obese	34.88	Other Hispanic	male	>=60 years	2	7	1667.18559811765	11	5.1	0	0	Q4
1419	4000	1-5drinks/month	0	85.8	72	5	91	45	54	4.3	98	93	4.3	170	129	87	Non-Coronary Heart Disease	1	0	10.1116269709676	former	High school graduate/ GED	normal	24.22	Non-Hispanic white	female	<60 years	1	7	10492.2804617412	15	4.9	0	0	Q1
1420	4003	1-5drinks/month	0	74.2	67.2	2.5	149	32	20	7.7	176	100	3.9	227	102	64	Non-Coronary Heart Disease	1	0	9.05147317659764	current	High school graduate/ GED	normal	23.5	Non-Hispanic Black	male	<60 years	1	11	2300.44282654118	16	4.9	0	0	Q1
1421	4007	5-10drinks/month	0	86.1	64.9	5	132	37	39	7.2	123	93.1	4.6	183	114	84	Non-Coronary Heart Disease	1	0	10.6876150549317	never	Some college or AA	normal	20.32	Non-Hispanic white	male	<60 years	2	12	8450.14406908235	15	5.3	0	0	Q2
1422	4010	non-drinks/month	0	96.6	76.1	3.52	126	45	74	4.2	185	94.2	4	204	141	54	Non-Coronary Heart Disease	0	0	11.0734971453284	never	Some college or AA	obese	30.29	Non-Hispanic white	female	>=60 years	2	1	4423.98382550588	28	5.5	0	0	Q3
1423	4011	non-drinks/month	1	129.7	90.3	3.11	112	34	56	4.3	187	118	4.3	182	130	85	Non-Coronary Heart Disease	0	0	13.6488512572415	never	Some college or AA	obese	53.1	Non-Hispanic white	male	<60 years	1	11	8756.24037609412	17	6.6	0	0	Q4
1424	4013	non-drinks/month	0	70.9	56.5	5	166	61	33	4.4	69	95	4.7	241	105	68	Non-Coronary Heart Disease	0	0	9.43239569227114	never	College graduate or above	overweight	25.04	Other Hispanic	female	<60 years	2	10	9010.12760696471	20	4.9	0	0	Q1
1425	4015	1-5drinks/month	0	101.1	90.3	4.64	158	44	41	5.3	89	100.2	4.4	221	132	76	Non-Coronary Heart Disease	0	0	10.6391585359068	never	High school graduate/ GED	overweight	27.11	Non-Hispanic Black	male	<60 years	1	8	2241.41343924706	10	5.3	0	0	Q2
1426	4016	1-5drinks/month	0	88.5	61	0.73	107	76	61	8.6	54	108	4.9	185	130	68	Non-Coronary Heart Disease	0	0	11.3312638740613	current	Some college or AA	normal	24.16	Non-Hispanic white	female	>=60 years	1	5	6479.59035124706	12	4.8	0	0	Q3
1427	4020	1-5drinks/month	0	140.3	127.8	1.76	101	58	60	6	220	98.1	4	197	153	69	Non-Coronary Heart Disease	0	0	12.4105847347548	former	High school graduate/ GED	obese	49.8	Non-Hispanic white	female	>=60 years	2	6	4609.37938202353	16	5.4	0	0	Q4
1428	4022	5-10drinks/month	0	82.7	61	0.53	101	46	47	5	63	123.7	4.7	154	121	80	Non-Coronary Heart Disease	0	0	10.5886499704505	current	High school graduate/ GED	normal	22.65	Other/multiracial	male	<60 years	1	11	5695.31404254118	9	5.4	0	0	Q2
1429	4027	non-drinks/month	0	124.3	109.8	0.92	146	29	35	6.9	177	103	4.7	202	125	74	Non-Coronary Heart Disease	0	0	11.862328825869	current	9–11th grade (12th grade with no diploma)	obese	39.7	Non-Hispanic white	female	<60 years	2	2	8273.24795105882	9	5.7	0	0	Q4
1430	4029	1-5drinks/month	0	72.8	56.4	5	58	59	43	3.9	46	86.8	4.6	138	115	61	Non-Coronary Heart Disease	1	0	9.69375027150179	former	College graduate or above	normal	23.12	Mexican American	female	<60 years	2	13	906.817549929412	20	5.1	0	0	Q1
1431	4032	1-5drinks/month	0	104.2	94.4	1.46	113	48	70	3.8	96	96.2	4	180	130	62	Non-Coronary Heart Disease	1	0	10.7246152789439	never	High school graduate/ GED	obese	37.77	Non-Hispanic white	female	>=60 years	2	5	4041.92567247059	24	5.8	0	0	Q2
1432	4033	non-drinks/month	1	119.6	101.6	0.62	114	31	64	8	205	140	4.3	180	126	62	Non-Coronary Heart Disease	0	0	11.8654530624815	never	9–11th grade (12th grade with no diploma)	obese	43.12	Non-Hispanic Black	female	>=60 years	2	11	1996.5912576	17	7.7	1	0	Q4
1433	4038	non-drinks/month	0	116.4	109.7	1.93	111	38	67	9.2	112	102	4.4	166	110	57	Non-Coronary Heart Disease	1	0	11.1134696170001	former	Less than 9th grade	obese	34.86	Mexican American	male	>=60 years	1	3	269.352770258824	14	5.3	0	0	Q3
1434	4042	1-5drinks/month	0	112.2	103	1.47	150	51	41	7	268	102	4.4	258	128	76	Non-Coronary Heart Disease	1	0	11.0553945010034	never	High school graduate/ GED	obese	32.22	Mexican American	male	<60 years	1	4	2263.04008715294	21	5.4	0	0	Q3
1435	4045	1-5drinks/month	0	90.7	63.9	1.44	108	46	84	7.9	120	100.2	4.5	172	126	46	Non-Coronary Heart Disease	1	0	11.3463678152001	former	High school graduate/ GED	normal	24.65	Non-Hispanic white	male	>=60 years	1	1	1927.22730616471	20	5.3	0	0	Q3
1436	4048	non-drinks/month	0	80.7	54.9	3.13	113	68	39	3.2	76	96	4.8	192	120	71	Non-Coronary Heart Disease	0	0	10.8914916409064	never	Less than 9th grade	normal	23.03	Mexican American	female	<60 years	1	4	1905.44444141176	14	4.8	0	0	Q3
1437	4049	non-drinks/month	0	76	53.4	1.87	152	32	85	5.7	188	114	4.4	227	151	65	Non-Coronary Heart Disease	0	0	10.4002304785755	former	9–11th grade (12th grade with no diploma)	normal	19.45	Non-Hispanic white	male	>=60 years	1	9	1955.48286644706	20	5.8	0	0	Q2
1438	4050	1-5drinks/month	0	77.9	74.9	1.82	104	43	31	5.4	30	88	4.2	150	134	73	Non-Coronary Heart Disease	1	0	9.00111994218598	never	College graduate or above	overweight	26.01	Non-Hispanic Black	male	<60 years	1	8	2980.93307463529	19	5.2	0	0	Q1
1439	4051	non-drinks/month	0	96.2	72.8	1.77	122	31	64	6.5	354	92	4.4	224	102	74	Non-Coronary Heart Disease	0	0	11.2748139040708	never	High school graduate/ GED	overweight	26.26	Non-Hispanic white	male	>=60 years	2	1	4738.51178955294	17	5.2	0	0	Q3
1440	4053	1-5drinks/month	0	98.1	78.1	2.26	111	39	51	4.4	95	99	4.4	170	159	93	Non-Coronary Heart Disease	0	0	11.1005242634957	former	College graduate or above	overweight	26.99	Other Hispanic	male	<60 years	1	13	5955.98255981176	14	5.4	0	0	Q3
1441	4054	10+drinks/month	0	90.2	81.5	5	121	40	27	9.3	122	95.2	4.7	177	112	72	Non-Coronary Heart Disease	1	0	9.99143191221567	current	College graduate or above	overweight	26.25	Non-Hispanic white	male	<60 years	2	8	6766.64030456471	16	5.2	0	0	Q1
1442	4058	non-drinks/month	0	76.7	59.9	1.8	77	54	67	3.2	121	84.2	4.5	152	134	81	Non-Coronary Heart Disease	1	0	9.91018935684283	current	Some college or AA	normal	21.4	Non-Hispanic Black	female	>=60 years	2	11	1506.56846381176	12	5.2	0	0	Q1
1443	4066	10+drinks/month	0	88.8	76.8	4.85	99	62	44	4.1	57	91.8	4.7	169	122	79	Non-Coronary Heart Disease	1	0	10.1328673138456	current	College graduate or above	overweight	26.23	Non-Hispanic Black	male	<60 years	2	10	3367.04733684706	10	4.8	0	0	Q1
1444	4069	5-10drinks/month	0	91.6	74	1.11	90	37	31	6.8	202	96	4.8	162	116	66	Non-Coronary Heart Disease	0	0	10.6482837089338	former	High school graduate/ GED	overweight	26.95	Mexican American	male	<60 years	2	4	2172.42264263529	13	5.1	0	0	Q2
1445	4071	1-5drinks/month	0	88	70.1	1.2	123	37	20	6.5	178	81	5	192	110	78	Non-Coronary Heart Disease	0	0	10.5105069365263	never	High school graduate/ GED	overweight	25.66	Non-Hispanic white	male	<60 years	1	11	9862.72540592941	20	4.8	0	0	Q2
1446	4074	10+drinks/month	1	95.5	85.2	0.72	173	57	39	4.2	160	411.1	4.5	253	115	84	Non-Coronary Heart Disease	0	0	10.3462644366664	current	9–11th grade (12th grade with no diploma)	overweight	26.53	Non-Hispanic Black	female	<60 years	1	9	3560.33775698824	12	13.5	0	0	Q2
1447	4076	1-5drinks/month	0	96.5	81.1	1.09	92	52	44	5.8	102	101.9	4.9	161	116	0	Non-Coronary Heart Disease	0	0	10.7156096886163	former	Less than 9th grade	overweight	25	Mexican American	male	<60 years	1	4	1326.48128263529	14	5.4	0	0	Q2
1448	4078	1-5drinks/month	1	96.6	75.6	5	92	29	62	5.7	218	137	4.5	163	108	66	Non-Coronary Heart Disease	0	0	11.1100555054119	former	Some college or AA	overweight	27.5	Mexican American	male	>=60 years	1	6	471.877645929412	11	5.9	0	0	Q3
1449	4079	1-5drinks/month	0	117.9	116.8	2.84	129	32	40	7.1	157	91.8	4.6	186	110	76	Non-Coronary Heart Disease	1	0	10.9091869352872	never	High school graduate/ GED	obese	38.23	Other/multiracial	male	<60 years	1	1	9640.47400282353	18	5.2	0	0	Q3
1450	4082	5-10drinks/month	1	95	71.1	2.4	43	54	62	7.4	316	104	4.2	145	140	10	Non-Coronary Heart Disease	0	0	11.2664943936096	never	9–11th grade (12th grade with no diploma)	overweight	27.4	Non-Hispanic white	female	>=60 years	1	1	5282.27616997647	11	5.3	0	0	Q3
1451	4083	non-drinks/month	1	90.9	70.2	0.08	17	19	44	7	1027	461	4.1	209	119	82	Non-Coronary Heart Disease	0	0	10.8491403416974	current	9–11th grade (12th grade with no diploma)	normal	23.27	Non-Hispanic Black	male	<60 years	1	7	1980.06705637647	16	11.2	0	0	Q2
1452	4088	5-10drinks/month	0	111.9	87.4	3.47	83	59	49	5.3	47	103.9	4.6	151	134	90	Non-Coronary Heart Disease	0	0	11.9694548317896	former	Some college or AA	overweight	28.12	Non-Hispanic white	male	<60 years	1	8	9859.89766174118	21	5.2	0	0	Q4
1453	4090	10+drinks/month	0	117.5	102.1	1.79	102	75	31	4	67	96.5	3.7	186	115	63	Non-Coronary Heart Disease	0	0	11.6285347642752	current	Some college or AA	obese	34.67	Non-Hispanic Black	female	<60 years	3	1	1804.73381458824	11	4.9	0	0	Q4
1454	4092	10+drinks/month	0	100	83.1	3.16	156	56	46	6.5	124	101	5.1	228	116	76	Non-Coronary Heart Disease	1	0	10.969819663132	former	High school graduate/ GED	overweight	27.51	Non-Hispanic white	male	<60 years	2	10	12337.4829519059	7	5.3	0	0	Q3
1455	4094	5-10drinks/month	0	88	74.8	5	79	51	60	5.3	109	102.9	4.5	193	99	57	Non-Coronary Heart Disease	1	0	10.1749403813834	former	College graduate or above	overweight	27.31	Non-Hispanic white	male	>=60 years	1	9	4057.75210804706	15	4.5	0	0	Q1
1456	4096	1-5drinks/month	0	90	65.7	5	128	56	81	5.3	48	95.4	4.5	188	118	74	Non-Coronary Heart Disease	0	0	11.1034981529641	former	College graduate or above	overweight	25.13	Non-Hispanic white	male	>=60 years	3	1	1350.28268272941	16	5.3	0	0	Q3
1457	4101	1-5drinks/month	0	95.5	78.04	2.93	74	39	67	5.3	111	103	4.4	124	122	71	Non-Coronary Heart Disease	0	0	10.810474114924	former	Less than 9th grade	overweight	25.51	Mexican American	male	>=60 years	2	3	221.222547388235	19	5.6	0	0	Q2
1458	4103	non-drinks/month	0	75	63.9	2.04	122	31	37	3.9	59	104.5	4.8	164	112	71	Non-Coronary Heart Disease	0	0	9.38233281301002	former	Some college or AA	underweight	18.43	Non-Hispanic white	male	<60 years	1	2	12777.5078418824	12	5	0	0	Q1
1459	4106	non-drinks/month	0	106.6	100.4	0.76	146	50	70	8.4	130	121.6	4.8	213	135	53	Non-Coronary Heart Disease	0	0	10.6387437475435	current	College graduate or above	overweight	29.34	Non-Hispanic Black	male	>=60 years	1	9	1316.82932254118	14	5.8	0	0	Q2
1460	4108	1-5drinks/month	0	96.1	64.9	0.98	124	61	72	4.2	74	99.9	4.6	200	139	71	Non-Coronary Heart Disease	0	0	11.9289176164801	former	Less than 9th grade	normal	24.98	Non-Hispanic white	male	>=60 years	2	12	2573.95351152941	12	5.5	0	0	Q4
1461	4111	1-5drinks/month	0	71.4	58.3	2.22	114	72	37	3.9	54	95.6	4.7	199	118	76	Non-Coronary Heart Disease	0	0	9.35112654994048	never	College graduate or above	normal	20.71	Non-Hispanic white	female	<60 years	1	1	9382.74302268235	13	5.1	0	0	Q1
1462	4113	1-5drinks/month	1	103	79	4.44	60	34	80	4.6	150	97.8	4.1	129	158	68	Non-Coronary Heart Disease	1	0	11.588405379538	never	High school graduate/ GED	overweight	26.12	Non-Hispanic white	male	>=60 years	2	5	1594.10866503529	21	7.4	0	0	Q4
1463	4116	1-5drinks/month	0	103	87.1	2.65	137	36	43	6.7	120	102.2	4.4	187	173	113	Non-Coronary Heart Disease	0	0	11.0364181613591	never	Some college or AA	overweight	29.07	Non-Hispanic Black	male	<60 years	2	7	2030.21696131765	12	5.4	0	1	Q3
1464	4117	non-drinks/month	0	75.5	51.8	1.2	83	67	23	3.6	48	86.3	5	159	96	62	Non-Coronary Heart Disease	0	0	10.4901590213607	never	Less than 9th grade	normal	22.9	Mexican American	female	<60 years	1	4	2142.89208432941	11	4.8	0	0	Q2
1465	4119	non-drinks/month	0	83.3	52.9	4.55	143	87	80	4.1	123	111	4.7	256	134	72	Non-Coronary Heart Disease	0	0	11.4529447431316	never	Some college or AA	normal	21.19	Non-Hispanic white	female	>=60 years	2	1	2781.52766456471	17	5.7	0	0	Q4
1466	4120	1-5drinks/month	1	132.4	126.3	3.23	130	66	65	6.5	40	103.8	4.5	204	134	62	Non-Coronary Heart Disease	0	0	11.7811126806285	former	High school graduate/ GED	obese	43.34	Non-Hispanic white	male	>=60 years	2	2	5062.4172416	19	6.6	0	0	Q4
1467	4122	1-5drinks/month	0	131.6	129.6	1.16	153	51	51	6.6	97	108	4	231	148	100	Non-Coronary Heart Disease	0	0	11.5598816688377	current	High school graduate/ GED	obese	47.09	Non-Hispanic Black	female	<60 years	2	12	2691.94052178824	12	6.1	0	0	Q4
1468	4123	non-drinks/month	0	88.7	64.8	0.7	95	74	32	2.6	147	93.2	4.5	197	111	59	Non-Coronary Heart Disease	0	0	11.018846089124	never	Less than 9th grade	overweight	27.11	Mexican American	female	<60 years	2	13	1467.46054945882	8	5.1	0	0	Q3
1469	4133	1-5drinks/month	0	88	65.1	2.93	58	29	40	4.9	282	106.5	4.4	141	129	79	Non-Coronary Heart Disease	1	0	10.9066701219484	former	9–11th grade (12th grade with no diploma)	overweight	27.96	Mexican American	female	<60 years	1	4	2326.54315181176	10	5.1	0	0	Q3
1470	4136	non-drinks/month	0	98	77.2	0.78	136	44	24	4.5	440	87.8	4.6	271	117	79	Non-Coronary Heart Disease	0	0	11.1536606133466	never	9–11th grade (12th grade with no diploma)	overweight	29.09	Mexican American	female	<60 years	2	6	138.915383529412	11	5.2	0	0	Q3
1471	4138	1-5drinks/month	0	143.3	140.5	1.44	76	33	30	6.9	106	84.6	4.2	127	111	45	Non-Coronary Heart Disease	1	0	12.0894913338711	former	Some college or AA	obese	51.05	Non-Hispanic Black	female	<60 years	2	12	2644.502752	9	5.5	0	0	Q4
1472	4139	5-10drinks/month	0	96.6	85	2.77	145	45	23	7.4	187	97.3	5	218	126	64	Non-Coronary Heart Disease	1	0	10.4777411126411	never	Some college or AA	overweight	28.27	Mexican American	male	<60 years	1	4	2032.33646663529	9	4.8	0	0	Q2
1473	4143	non-drinks/month	0	99.3	81.6	5	129	36	52	6.6	109	113.7	4.7	176	116	60	Non-Coronary Heart Disease	0	0	10.9926947667664	never	High school graduate/ GED	overweight	26.89	Non-Hispanic white	male	<60 years	1	5	8095.04973082353	20	5.2	0	0	Q3
1474	4145	1-5drinks/month	0	80.6	63.8	2.17	159	47	28	4.3	68	85.5	4.6	215	113	77	Non-Coronary Heart Disease	0	0	10.0907791795981	never	Some college or AA	normal	24.8	Non-Hispanic white	female	<60 years	2	10	9614.35326776471	11	4.3	0	0	Q1
1475	4146	non-drinks/month	0	79.8	64	1.8	90	51	20	5.2	44	90	4.8	155	106	71	Non-Coronary Heart Disease	1	0	9.975	never	Some college or AA	normal	21.84	Non-Hispanic white	female	<60 years	1	6	8791.83174832941	13	4.9	0	0	Q1
1476	4148	non-drinks/month	0	78.4	67	1.06	143	30	30	5.1	116	97.4	4.4	188	126	70	Non-Coronary Heart Disease	0	0	9.57808443753433	current	Less than 9th grade	normal	23.05	Non-Hispanic white	male	<60 years	1	1	8891.18783077647	12	5.2	0	0	Q1
1477	4155	1-5drinks/month	0	89	67.5	0.84	71	58	40	4	49	87.9	4.3	142	100	65	Non-Coronary Heart Disease	0	0	10.8327350262133	never	Less than 9th grade	overweight	26.3	Mexican American	female	<60 years	2	13	870.075891388235	14	5.4	0	0	Q2
1478	4158	non-drinks/month	0	102.2	80.9	1.11	157	19	49	9.2	267	102.1	4.5	219	142	60	Non-Coronary Heart Disease	0	0	11.3625716548073	never	High school graduate/ GED	obese	31.96	Non-Hispanic white	female	<60 years	1	1	6470.3501632	10	5.4	0	0	Q3
1479	4161	non-drinks/month	0	76.1	57	5	92	45	30	4.1	46	88.7	4.7	144	102	63	Non-Coronary Heart Disease	1	0	10.079691237265	never	9–11th grade (12th grade with no diploma)	normal	23.3	Non-Hispanic white	female	<60 years	1	7	12002.5327864471	15	4.8	0	0	Q1
1480	4162	1-5drinks/month	0	62	46.3	4.79	120	86	27	4.9	66	78.9	4.6	220	109	69	Non-Coronary Heart Disease	0	0	9.11173738094728	never	College graduate or above	normal	18.93	Non-Hispanic Black	female	<60 years	1	11	2349.15762785882	12	5	0	0	Q1
1481	4164	5-10drinks/month	0	81	65.2	0.61	88	60	48	5.7	103	80	4.5	165	135	86	Non-Coronary Heart Disease	1	0	10.0313924435159	current	High school graduate/ GED	normal	20.17	Non-Hispanic Black	male	<60 years	2	11	2454.50392244706	12	5.3	0	0	Q1
1482	4168	non-drinks/month	1	107.2	98	0.81	188	39	37	7.6	89	110	4.9	238	128	86	Non-Coronary Heart Disease	0	0	10.8288352775997	never	9–11th grade (12th grade with no diploma)	obese	33.28	Non-Hispanic Black	male	<60 years	1	5	3812.39770522353	14	6	0	0	Q2
1483	4169	1-5drinks/month	0	102.9	76.5	0.84	129	46	42	4.3	82	98	4.5	191	114	61	Non-Coronary Heart Disease	0	0	11.7648029407761	current	Less than 9th grade	obese	30.57	Mexican American	female	<60 years	2	12	830.497515858823	11	5.2	0	0	Q4
1484	4170	1-5drinks/month	1	117	113	3.17	143	45	65	5.8	117	173	4	208	136	86	Non-Coronary Heart Disease	0	0	11.0064341600881	former	9–11th grade (12th grade with no diploma)	obese	31.87	Non-Hispanic Black	male	>=60 years	2	7	854.278479247059	62	9.4	1	0	Q3
1485	4175	non-drinks/month	0	99.6	84.3	4.59	84	49	35	5.1	113	96	4.4	156	117	72	Non-Coronary Heart Disease	0	0	10.847896954129	never	Some college or AA	overweight	27.91	Mexican American	female	<60 years	1	4	3711.17093458824	9	4.5	0	0	Q2
1486	4195	1-5drinks/month	0	79.5	60.1	5	131	54	31	4.7	44	92	4.8	195	103	62	Non-Coronary Heart Disease	1	0	10.2548637054475	never	Some college or AA	normal	24.01	Non-Hispanic white	female	<60 years	3	1	6499.11518494118	17	4.8	0	0	Q1
1487	4197	1-5drinks/month	0	112	87.7	1.13	119	29	76	5.4	354	121.5	4.3	210	144	52	Non-Coronary Heart Disease	0	0	11.9596432753992	former	High school graduate/ GED	obese	30.03	Non-Hispanic white	male	>=60 years	1	10	4022.74596084706	23	6	0	0	Q4
1488	4199	1-5drinks/month	0	135.5	129	3.53	193	43	61	8.6	186	106	4.3	265	158	100	Non-Coronary Heart Disease	0	0	11.9301097807122	never	9–11th grade (12th grade with no diploma)	obese	39.68	Non-Hispanic Black	male	>=60 years	2	12	970.845868423529	14	5.8	0	0	Q4
1489	4205	1-5drinks/month	0	103.8	98.1	1.2	132	31	34	6.6	255	93.4	4.6	212	128	78	Non-Coronary Heart Disease	0	0	10.4800378177061	current	High school graduate/ GED	overweight	27.23	Mexican American	male	<60 years	2	5	1796.95828461176	10	5.3	0	0	Q2
1490	4206	10+drinks/month	0	89.6	84.1	2.99	200	62	44	7.3	133	96.3	4.9	289	132	85	Non-Coronary Heart Disease	1	0	9.77034752934782	never	College graduate or above	normal	24.71	Non-Hispanic white	male	<60 years	3	1	7808.40868084706	16	4.8	0	0	Q1
1491	4208	1-5drinks/month	0	93.1	90.4	4.99	113	32	25	4	196	95.8	4	179	125	63	Non-Coronary Heart Disease	0	0	9.79186609349415	current	College graduate or above	obese	33.16	Non-Hispanic white	female	<60 years	2	7	6905.85909458824	10	4.9	0	0	Q1
1492	4212	1-5drinks/month	0	105	86.7	1.63	166	47	62	5.2	84	129	4.5	235	132	74	Non-Coronary Heart Disease	0	0	11.2766408898122	former	Less than 9th grade	overweight	29.86	Mexican American	male	>=60 years	1	4	290.080951341176	18	6.1	0	0	Q3
1493	4215	1-5drinks/month	0	107.5	78.5	1.32	89	59	43	5.9	214	86	4.4	199	124	69	Non-Coronary Heart Disease	0	0	12.1331519316367	never	Less than 9th grade	overweight	29.73	Mexican American	female	<60 years	2	6	986.819663435294	12	5.1	0	0	Q4
1494	4218	1-5drinks/month	0	87.3	72.7	2.54	122	39	29	5.7	159	94	4.8	186	113	71	Non-Coronary Heart Disease	0	0	10.2387523418906	never	High school graduate/ GED	normal	24.75	Non-Hispanic Black	male	<60 years	1	13	2721.16658842353	17	5.1	0	0	Q1
1495	4221	non-drinks/month	0	79.3	65	5	132	48	34	3.3	101	86.8	4.9	194	113	79	Non-Coronary Heart Disease	1	0	9.83595445292423	never	College graduate or above	normal	24.37	Mexican American	female	<60 years	1	6	2086.53363727059	13	4.8	0	0	Q1
1496	4225	5-10drinks/month	0	87.2	72.1	0.87	130	34	29	5.9	150	102.5	4.7	187	114	62	Non-Coronary Heart Disease	0	0	10.2694894378854	former	High school graduate/ GED	overweight	25.24	Mexican American	male	<60 years	2	4	2172.42264263529	10	5.3	0	0	Q1
1497	4241	non-drinks/month	0	77	50.8	4.85	93	64	25	4.9	127	103	4.5	194	110	63	Non-Coronary Heart Disease	1	0	10.8033605153765	never	College graduate or above	normal	22.22	Mexican American	female	<60 years	3	1	1398.52051275294	12	4.7	0	0	Q2
1498	4246	1-5drinks/month	0	88.4	74.3	3.53	123	30	39	5.5	117	89	4.8	168	106	78	Non-Coronary Heart Disease	0	0	10.25552406704	current	High school graduate/ GED	normal	22.16	Non-Hispanic white	male	<60 years	1	11	10854.3011143529	20	5.5	0	0	Q1
1499	4248	10+drinks/month	0	109	94.6	5	96	30	44	5.8	654	99	4.8	253	122	78	Non-Coronary Heart Disease	1	0	11.2067821507051	never	Some college or AA	obese	33.24	Non-Hispanic white	male	<60 years	1	12	11491.0925232941	18	5.1	0	0	Q3
1500	4250	non-drinks/month	0	112.9	91	1.32	88	73	73	5.5	111	106.3	3.8	174	135	74	Non-Coronary Heart Disease	0	0	11.8351358065905	never	9–11th grade (12th grade with no diploma)	obese	36.78	Non-Hispanic Black	female	>=60 years	2	4	1122.75501534118	17	6.4	0	0	Q4
1501	4255	1-5drinks/month	0	109.6	78.2	2.67	160	46	61	4.6	126	92.9	4.2	224	120	65	Non-Coronary Heart Disease	0	0	12.3938768810741	never	College graduate or above	overweight	29.8	Non-Hispanic white	female	>=60 years	2	8	3954.09572122353	15	5.4	0	0	Q4
1502	4257	non-drinks/month	0	116.6	94.6	1.73	142	44	31	5.1	139	99.5	4.5	217	120	78	Non-Coronary Heart Disease	0	0	11.9881724658001	former	High school graduate/ GED	obese	34.66	Non-Hispanic white	female	<60 years	2	1	8828.55771463529	8	5	0	0	Q4
1503	4260	non-drinks/month	0	101.6	66.4	2.22	109	39	61	4.9	543	103	4.5	236	126	68	Non-Coronary Heart Disease	0	0	12.4683696193149	never	9–11th grade (12th grade with no diploma)	overweight	29.63	Mexican American	female	>=60 years	1	10	305.030761411765	9	5.2	0	0	Q4
1504	4261	1-5drinks/month	1	93.6	66.5	0.96	145	45	72	6.3	223	215.2	4.1	236	178	55	Non-Coronary Heart Disease	0	0	11.4779684351586	former	Less than 9th grade	overweight	25.59	Mexican American	male	>=60 years	1	4	274.902374023529	25	7.6	1	0	Q4
1505	4262	10+drinks/month	1	97.6	79.2	5	144	61	53	3.9	328	297	4.6	267	152	80	Non-Coronary Heart Disease	0	0	10.9669844294021	never	Some college or AA	overweight	28.33	Mexican American	male	<60 years	1	5	1217.91109232941	21	11	0	0	Q3
1506	4263	non-drinks/month	0	95.2	63.5	1.8	126	64	74	5.4	110	108	4.7	216	163	66	Non-Coronary Heart Disease	0	0	11.9467585298305	never	College graduate or above	normal	24.96	Non-Hispanic white	female	>=60 years	2	1	4423.98382550588	20	5.4	0	0	Q4
1507	4268	non-drinks/month	0	101.6	74.9	1.53	112	69	34	5.3	74	100.2	4.7	195	114	80	Non-Coronary Heart Disease	0	0	11.7395864714518	never	9–11th grade (12th grade with no diploma)	obese	31.22	Other/multiracial	female	<60 years	1	8	597.367520752941	13	5.3	0	0	Q4
1508	4269	non-drinks/month	0	101.8	92.8	0.79	46	31	33	7.7	161	104.4	4.4	108	98	70	Non-Coronary Heart Disease	0	0	10.5675373113884	never	College graduate or above	overweight	29.06	Non-Hispanic white	male	<60 years	1	5	10118.6882849882	12	5.7	0	0	Q2
1509	4270	10+drinks/month	0	95	83.6	3.89	131	41	30	6.2	92	98.7	4.6	186	127	73	Non-Coronary Heart Disease	0	0	10.3901176824204	never	High school graduate/ GED	overweight	26.5	Mexican American	male	<60 years	1	10	2159.97532216471	15	5.2	0	0	Q2
1510	4273	non-drinks/month	1	142.2	115.3	1.44	67	39	51	4.7	207	222	3.6	151	147	81	Non-Coronary Heart Disease	0	0	13.2429562026481	never	High school graduate/ GED	obese	48.93	Mexican American	female	<60 years	1	3	1265.71950682353	26	7.9	0	0	Q4
1511	4274	1-5drinks/month	0	103.8	81.9	2.06	99	46	25	5	121	66.8	4.1	162	115.5	85	Non-Coronary Heart Disease	0	0	11.4697883134801	never	9–11th grade (12th grade with no diploma)	overweight	29.33	Non-Hispanic Black	female	<60 years	2	12	3417.146288	7	5.2	0	0	Q4
1512	4276	5-10drinks/month	0	109	82.6	2.38	126	31	35	5.1	196	115.4	4.2	187	124	73	Non-Coronary Heart Disease	0	0	11.9932386116968	former	Less than 9th grade	obese	31.47	Mexican American	male	<60 years	1	10	2077.08522277647	11	5.5	0	0	Q4
1513	4280	5-10drinks/month	1	109.4	93.1	5	110	44	64	4.4	106	126.8	4.2	164	158	70	Non-Coronary Heart Disease	0	0	11.3381573945765	never	High school graduate/ GED	obese	34.74	Non-Hispanic white	female	>=60 years	1	5	5439.80107068235	13	5.1	0	0	Q3
1514	4281	1-5drinks/month	0	73.4	57.1	5	156	72	44	3.8	85	103	4.5	253	103	74	Non-Coronary Heart Disease	1	0	9.71355057631343	former	Some college or AA	normal	20.72	Other Hispanic	female	<60 years	1	11	8520.72770842353	14	5.3	0	0	Q1
1515	4282	5-10drinks/month	0	92.2	82.5	5	117	50	38	6.6	52	86.3	4.4	170	119	70	Non-Coronary Heart Disease	1	0	10.150885914465	former	College graduate or above	normal	24.99	Non-Hispanic white	male	<60 years	3	1	7407.73765929412	16	5	0	0	Q1
1516	4283	non-drinks/month	0	115.3	85.64	2.01	102	45	42	3.7	73	95.9	4.2	155	96	69	Non-Coronary Heart Disease	0	0	12.4592235425987	never	9–11th grade (12th grade with no diploma)	obese	38.42	Mexican American	female	<60 years	2	3	922.413980235294	12	5.4	0	0	Q4
1517	4292	5-10drinks/month	0	86	80.1	5	115	43	42	5	103	87.9	4.8	182	118	73	Non-Coronary Heart Disease	1	0	9.60908849854054	never	College graduate or above	normal	23.48	Non-Hispanic white	male	<60 years	1	8	8504.92851463529	15	4.8	0	0	Q1
1518	4296	non-drinks/month	0	84.1	67.3	0.13	108	30	21	3.6	164	83.3	4.5	162	99	65	Non-Coronary Heart Disease	1	0	10.2515247298524	never	9–11th grade (12th grade with no diploma)	overweight	26.82	Non-Hispanic white	female	<60 years	1	1	6638.47696583529	11	5	0	0	Q1
1519	4300	1-5drinks/month	0	105.1	90.74	0	106	38	44	5.4	155	97	4.5	175	142	97	Non-Coronary Heart Disease	0	0	11.0332466894595	current	Less than 9th grade	obese	31.29	Mexican American	male	<60 years	2	3	1130.00357985882	15	5	0	0	Q3
1520	4302	1-5drinks/month	0	98	83	0.1	109	37	29	3.5	110	74.8	4.3	166	126	64	Non-Coronary Heart Disease	0	0	10.7568974789897	current	9–11th grade (12th grade with no diploma)	obese	32.54	Non-Hispanic Black	female	<60 years	2	9	2178.59396367059	9	5.3	0	0	Q2
1521	4303	non-drinks/month	1	97.9	72.1	1.56	135	39	78	7.4	303	128	5.1	221	133	60	Non-Coronary Heart Disease	0	0	11.5296217427636	former	9–11th grade (12th grade with no diploma)	normal	23.12	Non-Hispanic Black	male	>=60 years	2	13	968.223316329412	15	7.2	0	0	Q4
1522	4312	non-drinks/month	0	88.8	70.1	5	104	104	60	6.4	113	81.4	4.6	228	128	84	Non-Coronary Heart Disease	0	0	10.6060569995856	never	High school graduate/ GED	overweight	26.1	Non-Hispanic white	female	>=60 years	2	1	4457.13112	11	5.5	0	0	Q2
1523	4316	10+drinks/month	0	106	90	2.08	135	43	70	6.4	128	83.6	4	205	151	75	Non-Coronary Heart Disease	0	0	11.1733810659283	former	Some college or AA	overweight	29.56	Non-Hispanic white	male	>=60 years	2	7	2886.73873242353	11	5	0	0	Q3
1524	4318	non-drinks/month	1	113.1	85.14	0.28	61	39	58	6.2	189	82.6	3.8	135	135	79	Non-Coronary Heart Disease	0	0	12.2573272731704	never	9–11th grade (12th grade with no diploma)	obese	33.01	Other/multiracial	female	<60 years	2	12	4145.56031962353	13	4.9	0	0	Q4
1525	4322	1-5drinks/month	0	112.7	108.2	1.01	140	29	33	6.6	184	97.8	4	195	122	72	Non-Coronary Heart Disease	0	0	10.8345352193619	never	Some college or AA	obese	37.97	Non-Hispanic white	female	<60 years	2	5	7844.65585938824	11	5.1	0	0	Q2
1526	4323	1-5drinks/month	0	100.1	84.9	1.82	92	44	25	5.8	114	92.9	4.7	151	119	61	Non-Coronary Heart Disease	0	0	10.8637617425576	never	High school graduate/ GED	overweight	29.55	Non-Hispanic white	male	<60 years	2	4	6278.8372352	12	4.6	0	0	Q3
1527	4326	1-5drinks/month	0	117.1	108.7	5	120	35	52	6	160	106	4.4	189	116	82	Non-Coronary Heart Disease	0	0	11.2316127975887	never	High school graduate/ GED	obese	32.53	Non-Hispanic white	male	<60 years	1	10	6927.95531068235	20	5.3	0	0	Q3
1528	4330	non-drinks/month	0	77.4	52.84	3.01	151	61	44	4	102	87.2	4.6	221	131	93	Non-Coronary Heart Disease	1	0	10.6477919366608	former	Some college or AA	normal	23.45	Mexican American	female	<60 years	2	3	820.1745888	17	5	0	0	Q2
1529	4331	non-drinks/month	0	103.9	94	1.08	163	65	48	4.3	86	99.4	4.3	242	108	72	Non-Coronary Heart Disease	1	0	10.7164667486289	former	High school graduate/ GED	obese	36.63	Non-Hispanic white	female	<60 years	1	12	11485.4429349647	10	5.3	0	0	Q2
1530	4332	non-drinks/month	0	126.9	125.5	3.38	93	36	70	4.4	136	104	4.4	155	162	78	Non-Coronary Heart Disease	0	0	11.3276483671537	never	College graduate or above	obese	38.48	Non-Hispanic white	male	>=60 years	1	1	3796.38931632941	22	5.6	0	1	Q3
1531	4333	non-drinks/month	0	110.2	106.9	4.52	99	45	62	5.9	139	102.5	4.3	166	128	64	Non-Coronary Heart Disease	1	0	10.658417842597	former	Some college or AA	obese	30.97	Non-Hispanic Black	male	>=60 years	1	9	1197.93103661176	17	5.8	0	0	Q2
1532	4334	1-5drinks/month	0	106.6	96.5	2.56	157	32	36	5.9	230	85	5	227	120	68	Non-Coronary Heart Disease	1	0	10.851594281284	never	9–11th grade (12th grade with no diploma)	overweight	28.82	Non-Hispanic white	male	<60 years	2	10	9867.32584244706	16	4.6	0	0	Q2
1533	4336	1-5drinks/month	1	116.3	87.9	3.03	163	49	67	7.9	251	114	4.3	262	171	57	Non-Coronary Heart Disease	0	0	12.4046717684803	former	High school graduate/ GED	obese	37.8	Non-Hispanic white	female	>=60 years	2	4	5282.3668512	30	6.7	0	0	Q4
1534	4337	1-5drinks/month	1	126.6	119.7	5	125	31	66	4.6	189	126	4.5	191	112	72	Non-Coronary Heart Disease	0	0	11.5714192889594	never	9–11th grade (12th grade with no diploma)	obese	35.7	Non-Hispanic Black	male	>=60 years	1	8	983.279653082353	17	6.8	0	0	Q4
1535	4338	1-5drinks/month	0	89.4	64.5	1.2	146	51	58	5.5	96	101	4.3	221	124	80	Non-Coronary Heart Disease	0	0	11.1316017778007	current	Less than 9th grade	normal	22.53	Other Hispanic	male	<60 years	2	7	2293.4584864	14	5.2	0	0	Q3
1536	4341	non-drinks/month	0	95.5	83.4	4.64	128	34	39	4.1	143	85.3	4.9	189	122	63	Non-Coronary Heart Disease	1	0	10.4573187570969	former	College graduate or above	overweight	26.09	Non-Hispanic white	male	<60 years	1	8	7905.02497543529	18	4.6	0	0	Q2
1537	4343	5-10drinks/month	0	118.9	98.4	5	148	56	60	5.2	140	89	4.4	226	132	83	Non-Coronary Heart Disease	1	0	11.9862768753827	former	College graduate or above	obese	33.85	Mexican American	male	>=60 years	1	7	1061.11821044706	11	4.8	0	0	Q4
1538	4349	1-5drinks/month	0	78.1	51.8	2.23	92	40	26	4	58	95.4	4.6	147	94	57	Non-Coronary Heart Disease	0	0	10.8514095307056	never	College graduate or above	normal	22.45	Other Hispanic	female	<60 years	2	7	5632.94329449412	9	5.2	0	0	Q2
1539	4350	non-drinks/month	0	114.8	109.9	0.84	153	39	27	3.5	46	91	4.6	199	120	84	Non-Coronary Heart Disease	0	0	10.9507292605369	current	College graduate or above	obese	38.71	Non-Hispanic Black	female	<60 years	1	13	2950.66255849412	8	5.3	0	0	Q3
1540	4351	10+drinks/month	0	86.5	66.7	3.11	135	74	81	5.5	48	93	4.3	226	130	54	Non-Coronary Heart Disease	0	0	10.5913956195308	never	Less than 9th grade	normal	19.85	Non-Hispanic white	male	>=60 years	1	7	1361.72136131765	14	5.3	0	0	Q2
1541	4352	5-10drinks/month	0	90.6	82	5	107	48	32	5.5	59	95	4.5	173	116	86	Non-Coronary Heart Disease	1	0	10.0050962623811	never	Some college or AA	overweight	26.74	Non-Hispanic white	male	<60 years	2	8	8066.64017110588	21	4.8	0	0	Q1
1542	4354	10+drinks/month	0	93.2	72.7	4.34	111	70	41	3.9	129	93.9	4.9	193	132	86	Non-Coronary Heart Disease	1	0	10.9307184222703	never	College graduate or above	overweight	25.91	Non-Hispanic white	female	<60 years	1	5	11980.0908952471	14	4.6	0	0	Q3
1543	4355	non-drinks/month	0	99.2	82.2	3.29	83	36	28	6.3	315	101.7	5.2	177	128	88	Non-Coronary Heart Disease	0	0	10.9414722540049	current	High school graduate/ GED	overweight	27.21	Non-Hispanic white	male	<60 years	1	12	8299.65269948235	10	5.1	0	0	Q3
1544	4357	1-5drinks/month	0	78.1	58.5	1.43	79	55	27	4.9	75	68.3	5	145	116	70	Non-Coronary Heart Disease	0	0	10.2111134361948	never	Less than 9th grade	normal	22.4	Mexican American	male	<60 years	2	10	2099.95677195294	11	4.8	0	0	Q1
1545	4362	1-5drinks/month	0	94.5	75.3	2.88	133	41	48	4.6	101	91.2	4.4	189	112	72	Non-Coronary Heart Disease	0	0	10.8901615015518	never	Less than 9th grade	overweight	28.48	Mexican American	male	<60 years	1	3	1413.18669364706	24	4.9	0	0	Q3
1546	4367	1-5drinks/month	0	98.8	82.9	0.27	95	32	21	6.7	309	79.9	4.6	182	115	74	Non-Coronary Heart Disease	0	0	10.85124775335	never	Some college or AA	overweight	29.44	Non-Hispanic white	male	<60 years	1	11	9751.34252705882	14	4.8	0	0	Q2
1547	4368	1-5drinks/month	0	76	60.7	0.88	133	59	38	5.2	103	99	4.7	214	116	81	Non-Coronary Heart Disease	0	0	9.75481970174278	former	High school graduate/ GED	underweight	18.3	Other/multiracial	male	<60 years	1	5	3912.5300768	14	5.3	0	0	Q1
1548	4373	non-drinks/month	0	109.3	96.4	1.08	118	36	72	6	116	108.4	3.9	171	150	77	Non-Coronary Heart Disease	0	0	11.1322165274162	never	Less than 9th grade	obese	35.93	Non-Hispanic Black	female	>=60 years	2	8	1395.85098522353	13	6	0	0	Q3
1549	4374	10+drinks/month	0	72.4	51.2	1.23	115	64	28	3.6	69	93.9	4.3	186	116	75	Non-Coronary Heart Disease	1	0	10.1182075981865	never	Some college or AA	normal	21.81	Mexican American	female	<60 years	1	6	2086.53363727059	10	4.5	0	0	Q1
1550	4375	non-drinks/month	0	89	69.2	1.47	89	64	42	3.4	108	110	4.4	173	118	66	Non-Coronary Heart Disease	0	0	10.6988465695642	never	Less than 9th grade	overweight	26.24	Mexican American	female	<60 years	1	4	922.384044423529	10	4.9	0	0	Q2
1551	4378	non-drinks/month	0	117.3	98.4	0.58	96	65	45	6	160	110	4.2	193	106	61	Non-Coronary Heart Disease	0	0	11.8249813076736	never	High school graduate/ GED	obese	35.54	Non-Hispanic Black	female	<60 years	2	12	2256.76861157647	21	5.9	0	0	Q4
1552	4382	1-5drinks/month	0	86.3	61.8	0.94	102	56	40	3.6	61	89	4.5	167	102	56	Non-Coronary Heart Disease	0	0	10.9778314421165	never	9–11th grade (12th grade with no diploma)	overweight	27.03	Other/multiracial	female	<60 years	2	10	11946.4200847059	11	5.4	0	0	Q3
1553	4385	non-drinks/month	1	118.9	119.4	2.84	243	53	68	6.7	112	120	4.1	236	112	73	Non-Coronary Heart Disease	0	0	10.8812726186942	current	High school graduate/ GED	obese	41.12	Non-Hispanic Black	female	>=60 years	2	3	1831.01686851765	11	8.9	0	0	Q3
1554	4386	10+drinks/month	0	105.6	75	4.52	189	70	61	5.9	78	110.6	4.8	259	146	90	Non-Coronary Heart Disease	0	0	12.1936376852849	never	High school graduate/ GED	overweight	28.51	Non-Hispanic white	female	>=60 years	1	5	5709.61520376471	17	5.1	0	0	Q4
1555	4388	1-5drinks/month	0	69.5	54	0.27	143	88	75	7.4	111	66.8	4.4	258	164	95	Coronary Heart Disease	0	1	9.45775206241283	former	Less than 9th grade	underweight	17.12	Non-Hispanic Black	male	>=60 years	2	11	1094.59626635294	15	5.7	0	0	Q1
1556	4393	1-5drinks/month	0	99.5	70.8	3.11	85	88	75	5.9	120	95.3	4.2	189	135	0	Non-Coronary Heart Disease	0	0	11.8251443774705	current	Less than 9th grade	overweight	28.08	Non-Hispanic white	female	>=60 years	1	10	4763.99343698823	20	5.5	0	1	Q4
1557	4396	non-drinks/month	0	80.9	73.3	0.66	97	56	60	4.1	26	106.2	4.4	154	136	58	Non-Coronary Heart Disease	0	0	9.44923248433301	never	Less than 9th grade	normal	23.08	Non-Hispanic Black	male	>=60 years	1	7	921.963482541176	14	5.4	0	0	Q1
1558	4398	1-5drinks/month	1	100.6	71.8	3.34	159	64	85	7.5	138	90.1	4.6	241	135	60	Non-Coronary Heart Disease	0	0	11.8723245043458	former	High school graduate/ GED	overweight	26.09	Non-Hispanic white	male	>=60 years	3	1	1313.28645496471	18	5.7	0	1	Q4
1559	4400	10+drinks/month	0	78.2	56.5	0	100	65	25	2.8	129	85	4.4	184	105	78	Non-Coronary Heart Disease	1	0	10.4035732459182	current	College graduate or above	normal	23.4	Non-Hispanic white	female	<60 years	2	8	6280.11777487059	13	4.8	0	0	Q2
1560	4405	non-drinks/month	0	92	68.1	4.34	120	45	52	3.1	178	109	4.9	191	127	75	Non-Coronary Heart Disease	0	0	11.1484443776303	former	Some college or AA	overweight	28.35	Mexican American	female	<60 years	1	12	1059.59123821176	11	5.3	0	1	Q3
1561	4406	non-drinks/month	0	92.9	70.6	1.2	98	42	32	4	78	105.7	4.4	154	94	52	Non-Coronary Heart Disease	0	0	11.0563903560512	never	Less than 9th grade	overweight	26.31	Other Hispanic	female	<60 years	2	7	5526.54357797647	12	5.1	0	0	Q3
1562	4408	1-5drinks/month	0	89.5	67.6	3.18	119	46	37	5.3	146	96.6	4.7	187	107	83	Non-Coronary Heart Disease	0	0	10.8855327148104	never	High school graduate/ GED	overweight	25.41	Non-Hispanic white	female	<60 years	1	12	9043.25639021176	13	5.2	0	0	Q3
1563	4409	5-10drinks/month	0	72.9	51.1	3.66	119	68	71	6.1	82	101	4.8	196	146	73	Non-Coronary Heart Disease	0	0	10.1980486219039	current	Some college or AA	normal	19.84	Non-Hispanic Black	male	>=60 years	1	7	1062.05445157647	22	4.8	0	1	Q1
1564	4415	5-10drinks/month	0	92.3	87.2	0.48	185	70	26	4.5	124	90.3	4.1	269	121	73	Non-Coronary Heart Disease	1	0	9.8842440184626	former	College graduate or above	obese	32.19	Non-Hispanic white	female	<60 years	1	1	7320.87623284706	17	5.3	0	0	Q1
1565	4419	10+drinks/month	0	131	140.3	1.11	155	42	52	7.6	181	108.3	4.3	226	118	76	Non-Coronary Heart Disease	1	0	11.0596774237977	former	9–11th grade (12th grade with no diploma)	obese	41.08	Non-Hispanic white	male	<60 years	1	1	6923.46819444706	14	5.2	0	0	Q3
1566	4422	non-drinks/month	0	102.4	67.6	1.02	166	61	46	3.5	59	93	5	229	124	78	Non-Coronary Heart Disease	0	0	12.4545089385093	never	Less than 9th grade	overweight	28.43	Mexican American	female	<60 years	2	11	851.057976094118	11	5.4	0	0	Q4
1567	4426	1-5drinks/month	0	117.6	126.6	0.55	97	43	43	6.1	66	102.9	4	151	124	76	Non-Coronary Heart Disease	1	0	10.4517850354157	current	Some college or AA	obese	36.13	Non-Hispanic white	male	<60 years	1	1	4229.52231171765	8	5.3	0	0	Q2
1568	4429	10+drinks/month	0	93.7	74.3	4.42	194	39	35	5.5	141	85.2	4.8	258	103	70	Non-Coronary Heart Disease	1	0	10.8703914601996	current	9–11th grade (12th grade with no diploma)	overweight	25.98	Non-Hispanic white	male	<60 years	1	10	8779.93970221176	19	5	0	0	Q3
1569	4430	1-5drinks/month	0	95.7	71.9	1.34	119	57	65	5.4	98	91	4.4	198	106	69	Non-Coronary Heart Disease	0	0	11.286193517605	current	High school graduate/ GED	overweight	26.06	Non-Hispanic Black	male	>=60 years	2	12	872.781931858824	13	4.9	0	0	Q3
1570	4431	1-5drinks/month	1	101.6	89.04	1.22	97	39	60	4.6	161	113.1	4.3	175	153	79	Non-Coronary Heart Disease	0	0	10.7671591463422	former	Less than 9th grade	obese	30.99	Mexican American	male	>=60 years	2	3	245.629821741176	17	8.4	0	1	Q2
1571	4434	1-5drinks/month	0	99.2	78.9	0.57	117	38	36	3.3	172	95	4.1	180	98	65	Non-Coronary Heart Disease	0	0	11.1679425334717	current	High school graduate/ GED	overweight	29.59	Non-Hispanic white	female	<60 years	1	1	9888.55324329412	11	5.1	0	0	Q3
1572	4438	1-5drinks/month	1	127.5	116.5	1.24	110	23	67	5.5	188	248	3.8	168	160	66	Non-Coronary Heart Disease	1	0	11.812646892608	never	High school graduate/ GED	obese	39.79	Non-Hispanic white	male	>=60 years	1	1	3434.34084254118	17	8.9	0	0	Q4
1573	4439	1-5drinks/month	0	85.5	78.5	4.64	162	47	45	4	72	95.7	4.7	214	101	73	Non-Coronary Heart Disease	1	0	9.65008828051102	never	College graduate or above	normal	23.8	Non-Hispanic white	male	<60 years	1	2	13303.8753344	17	4.9	0	0	Q1
1574	4440	1-5drinks/month	0	73.4	57.3	0.36	73	52	20	5.1	66	103	4.6	141	107	78	Non-Coronary Heart Disease	0	0	9.69658366279041	never	Less than 9th grade	normal	20.74	Other Hispanic	male	<60 years	2	8	6362.52165458823	15	5.4	0	0	Q1
1575	4444	1-5drinks/month	1	111.5	91	0.96	141	37	75	5.1	195	149	4.5	220	130	65	Non-Coronary Heart Disease	0	0	11.6883759294494	current	9–11th grade (12th grade with no diploma)	overweight	27.96	Non-Hispanic white	male	>=60 years	2	1	3709.67396668235	20	6.4	0	0	Q4
1576	4445	1-5drinks/month	0	90.7	56.9	1.46	63	77	76	4.2	96	96.2	4.4	155	129	62	Non-Coronary Heart Disease	0	0	12.0240605302222	never	Some college or AA	normal	23.68	Non-Hispanic white	female	>=60 years	1	8	4863.99289505882	21	5.3	0	0	Q4
1577	4446	non-drinks/month	0	89.2	78.6	2.46	91	62	64	3.7	91	102	4.7	168	111	69	Non-Coronary Heart Disease	0	0	10.0612880159272	former	Less than 9th grade	overweight	27.33	Non-Hispanic white	female	>=60 years	1	12	6068.95430814118	30	5.4	0	0	Q1
1578	4447	10+drinks/month	0	105.2	93.6	3.39	115	32	23	5	208	80.8	4.7	180	120	60	Non-Coronary Heart Disease	0	0	10.8737117323206	current	Some college or AA	obese	30.18	Non-Hispanic white	male	<60 years	2	5	7110.10749741176	10	5	0	0	Q3
1579	4450	non-drinks/month	0	100.5	72	0.14	82	37	23	4.5	74	100	4.5	150	99	50	Non-Coronary Heart Disease	0	0	11.8440385848747	never	Less than 9th grade	overweight	29.17	Mexican American	female	<60 years	2	12	1307.7867008	13	5.1	0	0	Q4
1580	4453	10+drinks/month	0	72.5	69.5	1.8	61	56	22	4.5	33	82.2	4.3	121	104	59	Non-Coronary Heart Disease	1	0	8.69652208660897	never	High school graduate/ GED	normal	20.82	Non-Hispanic Black	male	<60 years	2	11	3501.04795538824	12	4.8	0	0	Q1
1581	4456	1-5drinks/month	0	92.5	80.6	5	152	48	39	4.4	109	100	4.9	225	112	80	Non-Coronary Heart Disease	1	0	10.3032493850639	never	College graduate or above	overweight	27.06	Non-Hispanic white	male	<60 years	3	1	7627.74746785882	14	5.3	0	0	Q1
1582	4459	non-drinks/month	1	92	74.8	0.77	64	35	50	4.5	283	306	4	147	125	77	Non-Coronary Heart Disease	0	0	10.6374376714462	current	9–11th grade (12th grade with no diploma)	overweight	26.13	Non-Hispanic Black	male	<60 years	2	11	2440.5815168	13	11.1	0	0	Q2
1583	4460	10+drinks/month	0	82.1	60.6	2.38	144	43	30	4.9	92	100.7	4.5	200	118	76	Non-Coronary Heart Disease	0	0	10.546463283432	current	Less than 9th grade	normal	23.38	Mexican American	male	<60 years	1	10	2077.08522277647	12	5.5	0	0	Q2
1584	4463	non-drinks/month	0	73.4	57.1	2.49	156	48	60	4.3	234	102.4	4.4	236	123	68	Non-Coronary Heart Disease	1	0	9.71355057631343	never	High school graduate/ GED	normal	21.89	Non-Hispanic white	female	>=60 years	2	10	5300.04782136471	13	5.4	0	0	Q1
1585	4464	non-drinks/month	0	77.4	64.7	3.07	73	81	34	2.9	36	78.4	4.2	149	108	75	Non-Coronary Heart Disease	1	0	9.62251995387649	current	High school graduate/ GED	normal	23.12	Non-Hispanic Black	female	<60 years	1	5	3488.91928978824	13	4.6	0	0	Q1
1586	4465	1-5drinks/month	0	92	82.4	1.56	92	55	23	6.2	102	90.1	4.4	167	104	69	Non-Coronary Heart Disease	0	0	10.1350109325023	never	Some college or AA	overweight	29.13	Non-Hispanic white	female	<60 years	1	1	7123.77260009412	12	5.2	0	0	Q1
1587	4467	1-5drinks/month	0	113.2	87.54	1.35	66	36	33	8.7	80	91	4.3	116	120	81	Non-Coronary Heart Disease	0	0	12.0988239043094	current	High school graduate/ GED	obese	32.91	Other/multiracial	male	<60 years	2	3	5036.59835821177	13	5.3	0	0	Q4
1588	4468	1-5drinks/month	0	99.3	81.6	3.71	133	35	33	6.5	301	95	4.7	234	110	73	Non-Coronary Heart Disease	1	0	10.9926947667664	never	Some college or AA	overweight	26.86	Non-Hispanic white	male	<60 years	1	5	7467.94065072941	12	5.2	0	0	Q3
1589	4472	1-5drinks/month	0	104.4	79.1	0.59	94	34	73	4.6	120	100.5	4.7	146	149	70	Non-Coronary Heart Disease	0	0	11.7384906108273	never	Less than 9th grade	overweight	28.81	Mexican American	male	>=60 years	1	4	290.080951341176	14	5.6	0	0	Q4
1590	4473	10+drinks/month	0	96.4	78.5	2.91	119	37	45	8.9	101	107	4.7	172	116	76	Non-Coronary Heart Disease	1	0	10.8803334531142	never	Less than 9th grade	overweight	29.84	Mexican American	male	<60 years	1	6	1122.02359567059	9	5.5	0	0	Q3
1591	4479	10+drinks/month	0	78.9	61.1	1.06	160	59	29	6	99	85.8	5	231	117	69	Non-Coronary Heart Disease	0	0	10.0938395757681	former	High school graduate/ GED	normal	21.24	Non-Hispanic white	male	<60 years	1	11	9325.42783774118	8	4.9	0	0	Q1
1592	4480	non-drinks/month	0	93	82.4	3.51	136	34	36	5.1	63	88.4	4.1	186	104	75	Non-Coronary Heart Disease	0	0	10.2451740948121	never	College graduate or above	overweight	28.21	Non-Hispanic Black	male	<60 years	2	12	2836.09991623529	17	5.4	0	0	Q1
1593	4482	non-drinks/month	0	107.3	82.34	0.06	63	26	23	6.9	312	132.5	4	143	93	60	Non-Coronary Heart Disease	0	0	11.8248132502876	never	Less than 9th grade	obese	31.92	Mexican American	female	<60 years	2	3	173.582819764706	15	6	0	0	Q4
1594	4484	1-5drinks/month	0	78.3	68.7	0.75	55	27	20	7.5	192	95	4.7	122	125	29	Non-Coronary Heart Disease	0	0	9.44677112648323	current	Less than 9th grade	normal	22.69	Non-Hispanic white	male	<60 years	1	1	8091.96926305882	7	5.2	0	0	Q1
1595	4491	1-5drinks/month	0	85.5	75.1	0.31	143	37	28	3.2	59	75.5	4.2	204	130	74	Non-Coronary Heart Disease	0	0	9.86611438456233	current	9–11th grade (12th grade with no diploma)	obese	30.39	Non-Hispanic Black	female	<60 years	2	5	3272.07403275294	9	4.7	0	0	Q1
1596	4494	1-5drinks/month	0	103.1	93.2	5	134	32	28	8.4	146	82.8	4.9	188	118	70	Non-Coronary Heart Disease	1	0	10.6794948121182	former	College graduate or above	overweight	29.35	Non-Hispanic white	male	<60 years	1	7	6577.10858447059	18	4.7	0	0	Q2
1597	4495	1-5drinks/month	0	76.7	55.3	5	122	52	20	3.9	79	88.6	4.2	185	102	50	Non-Coronary Heart Disease	1	0	10.3141346860452	never	Some college or AA	normal	21.1	Non-Hispanic white	female	<60 years	2	7	13802.2960702118	11	5	0	0	Q2
1598	4502	10+drinks/month	0	85.8	63.4	5	92	59	53	6.2	214	108	4.9	198	112	72	Non-Coronary Heart Disease	0	0	10.7756297070564	former	College graduate or above	normal	24.07	Non-Hispanic white	male	<60 years	2	10	7824.71278305882	12	5.1	0	0	Q2
1599	4503	1-5drinks/month	0	69.9	57.1	5	112	46	21	3.5	71	78.9	4.4	171	110	78	Non-Coronary Heart Disease	1	0	9.25037037172083	never	Some college or AA	normal	22.3	Non-Hispanic white	female	<60 years	2	12	5965.46916235294	8	4.7	0	0	Q1
1600	4505	1-5drinks/month	0	83.6	63.7	4.51	122	63	21	5.1	163	83	4.4	215	114	86	Non-Coronary Heart Disease	1	0	10.4745786305811	never	Some college or AA	normal	23.95	Non-Hispanic white	female	<60 years	2	8	5285.11444028235	9	4.9	0	0	Q2
1601	4508	non-drinks/month	0	91.5	65.5	0	85	39	53	6.3	139	125.9	4.3	150	100	62	Non-Coronary Heart Disease	0	0	11.3057777568384	former	Less than 9th grade	overweight	29.74	Mexican American	female	<60 years	1	4	1024.58286945882	16	6.1	0	0	Q3
1602	4513	1-5drinks/month	0	82.6	75.3	5	77	46	28	5.7	127	79	4.4	146	126	90	Non-Coronary Heart Disease	1	0	9.518807830986	never	Some college or AA	normal	24.73	Non-Hispanic white	male	<60 years	2	5	7399.17334550588	10	5.1	0	0	Q1
1603	4514	10+drinks/month	0	86.8	81.5	3.95	138	48	26	7.3	60	87	4.7	206	120	46	Non-Coronary Heart Disease	1	0	9.61481474479291	current	High school graduate/ GED	overweight	25.35	Non-Hispanic white	male	<60 years	2	5	7399.17334550588	15	5.3	0	0	Q1
1604	4521	non-drinks/month	0	77.5	69.3	0.97	89	36	25	6.6	74	110	5.3	142	116	80	Non-Coronary Heart Disease	0	0	9.30968711452078	never	Some college or AA	normal	20.38	Non-Hispanic Black	male	<60 years	1	12	3577.21685364706	10	4.6	0	0	Q1
1605	4523	non-drinks/month	0	88.3	60.1	0.35	121	51	81	5.6	120	66.7	4.2	205	224	82	Non-Coronary Heart Disease	0	0	11.389993272843	never	High school graduate/ GED	normal	24.29	Non-Hispanic white	female	>=60 years	1	4	3507.66986352941	17	5.4	0	0	Q3
1606	4524	1-5drinks/month	0	89.6	93.7	0.92	146	45	24	4.4	66	102	4.7	189	118	67	Non-Coronary Heart Disease	1	0	9.25631688890991	never	Some college or AA	overweight	29.11	Non-Hispanic white	male	<60 years	2	2	7542.07665656471	19	4.9	0	0	Q1
1607	4526	1-5drinks/month	1	115.6	88.5	1.98	87	37	40	3.5	116	217	3.9	149	154	80	Non-Coronary Heart Disease	0	0	12.2881413598272	never	High school graduate/ GED	obese	38.61	Mexican American	female	<60 years	1	4	1139.20585223529	11	8.1	0	0	Q4
1608	4527	1-5drinks/month	0	106.5	107.3	2.77	158	42	31	7.3	265	92.8	5.2	272	128	87	Non-Coronary Heart Disease	1	0	10.2813406025321	never	Some college or AA	overweight	29.97	Non-Hispanic white	male	<60 years	1	2	12418.8128888471	12	5	0	0	Q1
1609	4530	1-5drinks/month	0	91.3	67.7	2.31	96	62	83	3.5	81	92	4.2	185	116	57	Non-Coronary Heart Disease	0	0	11.0962553732651	former	Less than 9th grade	overweight	28	Other Hispanic	female	>=60 years	2	9	1003.57545505882	14	4.9	0	0	Q3
1610	4531	non-drinks/month	0	80	63.1	3.53	109	46	85	6.2	92	90.1	3.8	183	152	0	Non-Coronary Heart Disease	0	0	10.0710628758088	never	9–11th grade (12th grade with no diploma)	normal	20.3	Non-Hispanic white	male	>=60 years	1	7	1349.95762654118	16	5.3	0	0	Q1
1611	4535	1-5drinks/month	0	79.7	66.7	0.36	97	39	29	4.7	151	89.8	4.7	169	104	65	Non-Coronary Heart Disease	1	0	9.75877723556764	never	High school graduate/ GED	overweight	26.82	Mexican American	female	<60 years	1	3	2212.72420009412	12	4.7	0	0	Q1
1612	4537	1-5drinks/month	0	97.2	75.6	5	131	37	30	5.4	75	86.9	5.1	180	124	80	Non-Coronary Heart Disease	1	0	11.1790620613461	never	Some college or AA	normal	24.46	Non-Hispanic white	male	<60 years	1	10	10115.2085916235	10	5.1	0	0	Q3
1613	4545	non-drinks/month	0	74.6	65.6	4.24	119	41	27	6.3	102	100.3	4.9	176	123	90	Non-Coronary Heart Disease	1	0	9.21057848875742	never	High school graduate/ GED	normal	21.59	Non-Hispanic white	male	<60 years	2	1	7329.49896621177	15	5.1	0	0	Q1
1614	4552	non-drinks/month	0	103.9	91.8	4.07	118	40	23	4.7	87	87.1	4.7	174	94	56	Non-Coronary Heart Disease	0	0	10.8441173072912	never	High school graduate/ GED	obese	35.64	Mexican American	female	<60 years	1	10	2353.89275990588	9	4.7	0	0	Q2
1615	4555	1-5drinks/month	0	97.2	79.2	0.4	155	41	33	4.9	162	82.7	4.9	225	125	79	Non-Coronary Heart Disease	1	0	10.9220377719045	never	9–11th grade (12th grade with no diploma)	overweight	27.44	Mexican American	male	<60 years	2	13	1749.39744941176	11	5	0	0	Q3
1616	4556	1-5drinks/month	0	95.2	81.2	3.45	149	46	42	5.2	126	87.2	4.9	213	120	78	Non-Coronary Heart Disease	1	0	10.5647429265197	former	College graduate or above	normal	24.04	Mexican American	male	<60 years	2	2	1066.21088752941	15	5.1	0	0	Q2
1617	4557	1-5drinks/month	0	86.5	61.6	2.05	115	70	60	4.5	67	90.5	4.8	194	92	56	Non-Coronary Heart Disease	0	0	11.0211205148387	never	High school graduate/ GED	normal	21.88	Mexican American	male	>=60 years	1	4	269.065699576471	17	5.4	0	0	Q3
1618	4558	1-5drinks/month	0	105	106.1	3.39	91	36	29	5.1	89	91.6	4.6	134	122	70	Non-Coronary Heart Disease	1	0	10.1936943418729	current	College graduate or above	overweight	29.14	Non-Hispanic white	male	<60 years	2	5	7110.10749741176	12	5.1	0	0	Q1
1619	4559	1-5drinks/month	0	98.3	68.4	0	206	45	70	8.6	164	104	4.6	282	129	76	Non-Coronary Heart Disease	0	0	11.885719230969	current	9–11th grade (12th grade with no diploma)	overweight	28.54	Non-Hispanic Black	female	>=60 years	1	13	1163.04759755294	21	5.5	0	0	Q4
1620	4560	1-5drinks/month	0	89.9	84.7	5	118	43	35	3.2	155	92	4.3	189	104	86	Non-Coronary Heart Disease	0	0	9.76827745265109	never	Some college or AA	obese	33.59	Non-Hispanic white	female	<60 years	2	11	11175.5970908235	12	5	0	0	Q1
1621	4561	non-drinks/month	1	85.5	53.2	2.43	102	72	85	5.3	111	113	4.4	192	153	88	Non-Coronary Heart Disease	0	0	11.7222316256639	former	9–11th grade (12th grade with no diploma)	normal	22.32	Non-Hispanic white	female	>=60 years	1	8	2563.97161882353	13	5.4	0	0	Q4
1622	4564	non-drinks/month	0	89.1	67.4	4.97	137	43	56	3.5	100	96.3	4.7	199	132	66	Non-Coronary Heart Disease	0	0	10.852948839662	current	Some college or AA	normal	23.63	Non-Hispanic white	female	<60 years	1	6	9352.40999190588	18	5.6	0	0	Q2
1623	4565	1-5drinks/month	0	125.5	98.1	0.64	143	32	44	6.9	438	105	4.6	264	118	75	Non-Coronary Heart Disease	0	0	12.6709513113884	current	9–11th grade (12th grade with no diploma)	obese	36.47	Non-Hispanic white	female	<60 years	2	1	9995.81777317647	13	5.7	0	0	Q4
1624	4566	1-5drinks/month	0	107.4	104.1	4.44	57	30	20	7.1	213	92	4.6	132	116	68	Non-Coronary Heart Disease	0	0	10.5263769147323	current	High school graduate/ GED	obese	33	Non-Hispanic white	male	<60 years	1	7	6577.10858447059	12	5.1	0	0	Q2
1625	4567	1-5drinks/month	0	92.6	78.1	0.51	147	41	47	5.9	148	94	4.9	206	132	87	Non-Coronary Heart Disease	1	0	10.4781707115158	never	9–11th grade (12th grade with no diploma)	overweight	26.99	Mexican American	male	<60 years	2	2	1066.21088752941	14	5.4	0	0	Q2
1626	4569	non-drinks/month	0	102.7	62.3	2.71	167	38	85	4	151	80.1	4.2	237	166	74	Non-Coronary Heart Disease	0	0	13.0114716640188	never	College graduate or above	overweight	26.03	Non-Hispanic white	female	>=60 years	1	5	3465.35219143529	29	5.1	0	1	Q4
1627	4570	5-10drinks/month	0	98.5	87.5	3.91	115	31	70	8.4	195	123.9	4.5	178	142	70	Non-Coronary Heart Disease	0	0	10.5300929313495	never	9–11th grade (12th grade with no diploma)	overweight	25.54	Non-Hispanic Black	male	>=60 years	1	7	1056.86359849412	10	6.2	0	0	Q2
1628	4571	1-5drinks/month	1	126	108.4	1.43	178	49	61	3.7	437	290	4.3	302	197	106	Non-Coronary Heart Disease	0	0	12.101965318726	never	9–11th grade (12th grade with no diploma)	obese	42.34	Non-Hispanic white	female	>=60 years	2	12	4727.70026654118	9	10.2	0	1	Q4
1629	4579	non-drinks/month	1	108	78.6	4.3	140	47	74	7.6	219	107.3	4.3	228	126	64	Non-Coronary Heart Disease	0	0	12.1818285394634	former	Some college or AA	overweight	28.94	Non-Hispanic white	female	>=60 years	2	7	4194.58965232941	11	5.8	0	0	Q4
1630	4581	1-5drinks/month	0	133.6	127.5	1.28	113	55	56	5.5	110	108.5	4	181	107	63	Non-Coronary Heart Disease	0	0	11.8318148708157	former	Some college or AA	obese	48.34	Other/multiracial	female	<60 years	1	11	5575.4877952	13	5.9	0	0	Q4
1631	4583	5-10drinks/month	0	67.8	50.8	5	116	56	25	3.9	98	91	4.4	194	96	76	Non-Coronary Heart Disease	1	0	9.51256938886402	never	College graduate or above	normal	18.77	Non-Hispanic white	female	<60 years	2	8	6280.11777487059	9	4.8	0	0	Q1
[truncated: 42,897 more rows]
